# Supplementary material for: Neglected Tropical Diseases: A Systematic Evaluation of Research Capacity in Nigeria
Source: PLoS Negl Trop Dis. 2014 Aug 14;8(8):e3078. doi: 10.1371/journal.pntd.0003078 (PMC4133230; doi:10.1371/journal.pntd.0003078)
Supplement: Table S1 — Database of published papers on NTDs in Nigeria. (XLSX) [file pntd.0003078.s001.xlsx]

## Sheet: MAIN DATA  
Article title	Publication year	Disease focus	Journal	Website of journal	Journal impact factor	IF code	Source of impact factor	Collaborator 1	Collaborator 1 Country	Collaborator 2	Collaborator 2 Country	Collaborator 3	Collaborator 3 Country	Collaborator 4	Collaborator 4 Country	Collaborator 5	Collaborator 5 Country	Collaborator 6	Collaborator 6 Country	Collaborator 7	Collaborator 7 Country	Collaborator 8	Collaborator 8 Country	State	Zone	Institution	Unit/ Department	Institution/address	Instituiton type	Public/private	Location	Lat	Long	Source of coordinates	LF	Oncho	Loaiasis	Schisto	STH	Biotechnological	Parasitological	Entomological	Social/anthropological based (questionnaires, focus group discussions, observations)	Clinical/ physical examination	Hospital based	Review	Others	Number of Nigerian authors	Number of international based authors
Dogara MM, Nock IH, Agbede RIS. Limb Elephantiasis as Predictor for the Occurrence and Spread of Lymphatic Filariasis in Kano State, Nigeria. Advances in Disease Surveilance 2008. 5:25	2008	LF	Advances in Disease Surveilance	http://www.isdsjournal.org/	Not available	Not available	Not available	non	non	non	non	non	non	non	non	non	non	non	non	non	non	non	non	Kano	North west	FCE Kano		Federal College of Education, Kano	College	Public	Kano	12	8.52	faliing grain	yes	no	no	no	no	no	no	no	yes	yes	no	no	no	3	0
Targema CN, Onwuliri CO, Mafuyai HB, Mwansat GS, Aida AA, Eigege A, Ityonzughu C, Kal A, Orkurga B & Jinadu MY. (2008). Mapping of lymphatic filariasis in Benue State, Nigeria. Nigerian Journal of Parasitology 29(1): 55-61.	2008	LF	Nigerian Journal of Parasitology	http://www.ajol.info/index.php/njpar	Not available	Not available	Not available	non	non	non	non	non	non	non	non	non	non	non	non	non	non	non	non	Plateau	North central	UniJos	Dept of Zoology	University of Jos	University	Public	Jos	9.92	8.9	faliing grain	yes	no	no	no	no	no	no	yes	no	no	no	no	no	10	0
Udoidung NI, Braide EI, Opara KN, Atting IA & Adie HA. (2008). Current status of bancroftian filariasis in rural communities of the lower cross river basin, Nigeria: parasitological and clinical aspect. Journal of Public Health 16(6):383-388.	2008	LF	Journal of Public Health	http://jpubhealth.oxfordjournals.org/	1.993	2 to 3	JCR	non	non	non	non	non	non	non	non	non	non	non	non	non	non	non	non	Akwa Ibom	South south	Uni Uyo	Dept of Zoology	University of Uyo	University	Public	Uyo	5.03	7.93	http//geonames.nga.mil/ggmaviewer/	yes	no	no	no	no	no	yes	no	no	no	no	no	no	5	0
Ibeh OO, Nwoke BEB & Adegoke JA. (2008). Morphological differentiation of vectors of onchocerciasis, Simulium damnosum complex, in south-east Nigeria. Nigerian Journal of Parasitology. 29(1): 61-66.	2008	Onchocerciasis	Nigerian Journal of Parasitology	http://www.ppsn.org.ng/publications/nigerian-journal-of-parasitology.html	not available	not available	not available	non	non	non	non	non	non	non	non	non	non	non	non	non	non	non	non	Abia	South east	ABSU	Dept of Animal and Environmental Biology	Abia State University, Uturu	University	Public	Uturu	5.37483	7.52242	state mid point	no	yes	no	no	no	no	no	yes	no	no	no	no	no	3	0
Idowu ET, Awolola TS, Mafe MA & Otubanjo OA. (2008). Identification of three members of the Simulium damnosum (Diptera Simuliidae) group in South Western Nigeria. African Journal of Medical Sciences 37:71-76.	2008	Onchocerciasis	African Journal of Medicine & Medical Sciences	http://www.ajol.info/index.php/jmms	Not available	Not available	Not available	non	non	non	non	non	non	non	non	non	non	non	non	non	non	non	non	Lagos	South west	NIMR	Public Health Division	Nigerian Institute of Medical Research, Yaba	Research Institute	Public	Lagos	6.45	3.4	faliing grain	no	yes	no	no	no	yes	no	yes	no	no	no	no	no	4	0
Ivoke N. (2008). Human Loa loa (Cobbold, 1864) (Filaroidea: Onchocercidae) Morbidity Distribution In Northern Enugu State, Nigeria: Implications For Onchocerciasis Control. Animal Research International 5(1): 787 – 794.	2008	Onchocerciasis	Animal Research International	http://www.zoo-unn.org/index.php/animal-research-international	Not available	Not available	Not available	non	non	non	non	non	non	non	non	non	non	non	non	non	non	non	non	Enugu	South east	UNN	Parasitology and Biomedical Research Unit, Dept of Zoology	University of Nigeria, Nsukka	University	Public	Nsukka	6.86	7.39	faliing grain	no	no	yes	no	no	no	yes	no	yes	no	no	no	no	1	0
Okon & Ilugbiyin (2008). Evaluation of Mectizan Efficacy in the Treatment of Onchocerciasis using Microfilarial load in a community in South-Eastern Nigeria. International Journal of Biomedical and Health Sciences 4(2)	2008	Onchocerciasis	International Journal of Biomedical and Health Sciences	http://www.klobex.org/ijbhs.htm	not available	not available	not available	non	non	non	non	non	non	non	non	non	non	non	non	non	non	non	non	Cross River	South south	Uni Cal	Dept of Zoology & Environmental Biology	University of Calabar	University	Public	Calabar	4.95	8.32	faliing grain	no	yes	no	no	no	no	yes	no	no	no	no	no	no	2	0
Okoye IC, Ubachukwu PO, Okeke V, Obiezue RN & Onyishi GC. (2008). Reassessment of Onchocerciasis prevalence in Etteh, Nigeria, after a decade of mass mectizan chemotherapeutic intervention: Preliminary report. Animal Research International 5(1): 827 – 830.	2008	Onchocerciasis	Animal Research International	http://www.zoo-unn.org/index.php/animal-research-international	Not available	Not available	Not available	non	non	non	non	non	non	non	non	non	non	non	non	non	non	non	non	Enugu	South east	UNN	Dept of Zoology	University of Nigeria, Nsukka	University	Public	Nsukka	6.86	7.39	faliing grain	no	yes	no	no	no	no	no	no	yes	yes	no	no	no	5	0
Opara KN & Fagbemi BO. (2008). Population dynamics of Onchocerca volvulus microfilariae in human host after six years of drug control. Journal of Vector Borne Diseases 45(1):29-37.	2008	Onchocerciasis	Journal of Vector Borne Diseases	http://www.mrcindia.org/journal/	1.177	<2	Journal website	non	non	non	non	non	non	non	non	non	non	non	non	non	non	non	non	Akwa Ibom	South south	Uni Uyo	Dept of Zoology	University of Uyo	University	Public	Uyo	5.03	7.93	http//geonames.nga.mil/ggmaviewer/	no	yes	no	no	no	no	yes	no	no	no	no	no	no	2	0
Opara KN, Usip LP & Akpabio EE. (2008). Transmission dynamics of Simulium damnosum in rural communities of Akwa Ibom State, Nigeria. Journal of Vector Borne Diseases 45(3):225-230.	2008	Onchocerciasis	Journal of Vector Borne Diseases	http://www.mrcindia.org/journal/	1.177	<2	Journal website	non	non	non	non	non	non	non	non	non	non	non	non	non	non	non	non	Akwa Ibom	South south	Uni Uyo	Dept of Zoology	University of Uyo	University	Public	Uyo	5.03	7.93	http//geonames.nga.mil/ggmaviewer/	no	yes	no	no	no	no	no	yes	no	no	no	no	no	3	0
Osue HO, Galadima M, Odama LE, Edeghere HU & Engelbrecht F. (2008). Sensitivity of some Immunoglobulin g Class and Subclass Antibodies to Adult Onchocerca volvulus Sds-Extracted Antigens. Science World Journal 3(2)	2008	Onchocerciasis	Science World Journal	http://www.scienceworldjournal.org/	Not available	Not available	Not available	Institut, abt. Parasitologie, Unversity of Heldelberg, Germany	Germany	non	non	non	non	non	non	non	non	non	non	non	non	non	non	Kaduna	North west	NITR	Human Trypanosomiasis Research Division,	Nigerian Institute for Trypanosomiasis Research, Kaduna	Research Institute	Public	Kaduna	10.52	7.44	faliing grain	no	yes	no	no	no	no	yes	no	no	yes	no	no	study of immunological parameters (IgG1, IgG3 and IgG4 antibodies)	4	1
Wogu MD & Okaka CE. (2008). Prevalence and socio-economic effects of onchocerciasis in Okpuje, Owan West Local Government Area, Edo State, Nigeria. International Journal of Biomedical and Health Sciences 4(3)	2008	Onchocerciasis	International Journal of Biomedical and Health Sciences	http://www.klobex.org/ijbhs.htm	not available	not available	not available	non	non	non	non	non	non	non	non	non	non	non	non	non	non	non	non	Edo	South south	Benson Idahosa Uni	Department of Basic Sciences	Benson Idahosa University, Benin City	University	Public	Benin	6.34	5.63	faliing grain	no	yes	no	no	no	no	yes	no	yes	yes	no	no	no	2	0
Wogu MD & Okaka CE. (2008). The knowledge, attitude and perception of onchocerciasis and ivermectin treatment by the people in Okpuje, Edo State, Nigeria. International Journal of Biomedical and Health Sciences 4(3)	2008	Onchocerciasis	International Journal of Biomedical and Health Sciences	http://www.klobex.org/ijbhs.htm	not available	not available	not available	non	non	non	non	non	non	non	non	non	non	non	non	non	non	non	non	Edo	South south	Benson Idahosa Uni	Department of Basic Sciences	Benson Idahosa University, Benin City	University	Private	Benin	6.34	5.63	faliing grain	no	yes	no	no	no	no	yes	no	yes	yes	no	no	no	2	0
Adeoye GO, Akinsanya B, Otubanjo AO, Ibidapo CA, Talabi T, Okwuzu J, Adejai EO & Braide EI. (2008). Prevalence of Ioiasis in Ondo State, Nigeria, as evaluated by the rapid assessment procedure for Ioiasis (RAPLOA). Annals of Tropical Medicine and Parasitology 102(3):215 – 227.	2008	Loa loa	Annals of Tropical Medicine & Parasitology	http://www.ingentaconnect.com/content/maney/atmp	1.313	<2	JCR	non	non	non	non	non	non	non	non	non	non	non	non	non	non	non	non	Lagos	South west	UniLag	Department of Zoology	University of Lagos, Akoka, Yaba	University	Public	Lagos	6.45	3.4	faliing grain	no	no	yes	no	no	no	yes	no	yes	no	no	no	no	8	0
Ibidapo CA, Akinsanya B, Adeoye GO, Otubanjo AO, Okeke P, Okwuzu J, Adejai EO, Braide E. (2008). Market survey of loiasis: prevalence and adverse reactions to ivermectin using a rapid procedure for loiasis. West Indian Medical Journal 57(2):146-150.	2008	Loa loa	West Indian Medical Journal	http://caribbean.scielo.org/	0.25	<2	Research gate website	non	non	non	non	non	non	non	non	non	non	non	non	non	non	non	non	Lagos	South west	LASU	Department of Zoology	Lagos State University, Ojo. Apapa, Lagos	University	Public	Lagos	6.45	3.4	faliing grain	no	no	yes	no	no	no	no	no	yes	no	no	no	no	8	0
Chidozie E U. and Daniyan S Y. (2008) Urinary schistosomiasis epidemiological survey of urinary schistosomiasis among children in selected schools: A preliminary study in Minna, Nigeria. African Journal of Biotechnology Vol. 7 (16), pp. 2773-2776.	2008	Schistosomiasis	African Journal of Biotechnology	http://www.academicjournals.org/ajb/	0.57	<2	Research gate website	non	non	non	non	non	non	non	non	non	non	non	non	non	non	non	non	Niger	North central	FUTMINNA	Dept of Microbiology	Federal University of Technology Minna	University	Public	Minna	9.61	6.56	faliing grain	no	no	no	yes	no	no	yes	no	yes	no	no	no	no	2	0
Adeoye GO, Thomas B & Magbagbeola OO. (2008). Epidemiology of Schistosomiasis haematobium in Ibadan South West Area of Oyo State, Nigeria. The Tropical Journal of Health Sciences 15:5-9.	2008	Schistosomiasis	Tropical Journal of Health Sciences	http://www.ajol.info/index.php/tjhc	Not available	Not available	Not available	non	non	non	non	non	non	non	non	non	non	non	non	non	non	non	non	Osun	South west	OAU Teaching Hospital	Ophthalmology Unit	Obafemi Awolowo University Teaching Hospital, Ile-Ife	Hospital	Public	Ile-Ife	7.47	4.57	Nigeria Gazetteer	no	no	no	yes	no	no	no	no	yes	no	no	no	no	3	0
Akinwale OP, Laurent T, Mertens P, Leclipteux T, Rollinson D, Kane R, Emery A, Ajayi MB, Akande DO & Fesobi TW. (2008). Detection of schistosomes PCR amplified DNA by oligochromatographic dipstick. Molecular and Biochemical Parasitology. 160: 167 -170.	2008	Schistosomiasis	Molecular and Biochemical Parasitology	http://www.journals.elsevier.com/molecular-and-biochemical-parasitology/	2.734	2 to 3	Journal website	Wolfson Wellcome Biomedical Laboratories, Department of Zoology, Natural History Museum, Cromwell Road, London SW7 5BD, UK	UK	Coris BioConcept, Gembloux, Belgium	Belgium	non	non	non	non	non	non	non	non	non	non	non	non	Lagos	South west	NIMR	Public Health Division	Nigerian Institute of Medical Research, Yaba	Research Institute	Public	Lagos	6.45	3.4	faliing grain	no	no	no	yes	no	yes	no	no	no	no	no	no	no	4	6
Akinwale OP, Oliveira GC, Ajayi MB, Akande DO, Oyebadejo AS & Okereke KC. (2008). Squamous cell abnormalities in exfoliated cells from the urine of Schistosoma haematobium infected adults in a rural fishing community in Nigeria. Journal of World Health and Population 10(1): 1 5.	2008	Schistosomiasis	Journal of World Health and Population	http://www.longwoods.com/publications/world-health-population	not available	not available	not available	Centro de Pesquisas René Rachou-Fiocruz, Belo Horizonte, MG, Brasil	Brasil	non	non	non	non	non	non	non	non	non	non	non	non	non	non	Lagos	South west	NIMR	Public Health Division	Nigerian Institute of Medical Research, Yaba	Research Institute	Public	Lagos	6.45	3.4	faliing grain	no	no	no	yes	no	no	yes	no	no	no	no	no	cytopathological examination	5	5
Ekpo UF, Mafiana CF, Adeofun CO, Solarin AR & Idowu AB. (2008). Geographical information system and predictive risk maps of urinary schistosomiasis in Ogun State, Nigeria. BMC Infectious Diseases 8:74.	2008	Schistosomiasis	BMC Infectious Diseases	http://www.biomedcentral.com/bmcinfectdis	3.03	3 to 5	BMC website (http://blogs.biomedcentral.com/bmcblog/2013/06/25/impact-factor-success-for-biomed-central-journals/)	non	non	non	non	non	non	non	non	non	non	non	non	non	non	non	non	Ogun	South west	UNAAB	Dept of Biological Sciences	Federal University of Agriculture, Abeokuta	University	Public	Abeokuta	7.15	3.35	faliing grain	no	no	no	yes	no	no	no	no	yes	no	no	no	Remote sensing and environmental studies	5	0
Eyong ME, Ikepeme EE & Ekanem EE. (2008). Relationship between Schistosoma haematobium infection and urinary tract infection among children in South Eastern, Nigeria. Nigerian Postgraduate Medical Journal 15(2):89-93.	2008	Schistosomiasis	Nigerian Postgraduate Medical Journal	http://www.npmj.edu.ng/	not available	not available	not available	non	non	non	non	non	non	non	non	non	non	non	non	non	non	non	non	Akwa Ibom	South south	UniUyo Teaching Hospital	Dept of Paediatrics	University of Uyo Teaching Hospital	Hospital	Public	Uyo	5.03	7.93	http//geonames.nga.mil/ggmaviewer/	no	no	no	yes	no	no	yes	no	no	no	no	no	no	3	0
Gutman J, Fagbemi A, Alphonsus K, Eigege A, Miri ES & Richards FO Jr. (2008). Missed treatment opportunities for Schistosoma mansoni, in an active programme for the treatment of urinary schistosomiasis in Plateau and Nassarawa states, Nigeria. Annals of Tropical Medicine & Parasitology 102(4):335-46.	2008	Schistosomiasis	Annals of Tropical Medicine & Parasitology	http://www.ingentaconnect.com/content/maney/atmp	1.313	<2	JCR	Department of Pediatric Infectious Disease, Emory University School of Medicine, Atlanta, GA 30322, USA.	USA	The Carter Center, Atlanta, Georgia	USA	non	non	non	non	non	non	non	non	non	non	non	non	N/A	N/A	N/A	N/A	N/A	N/A	N/A	N/A	N/A	N/A	N/A	no	no	no	yes	no	no	yes	no	no	no	no	no	no	3	3
Nduka FO & Nwosu EC. (2008). Validation of the World Health Organization's Rapid Assessment method for urinary schistosomiasis in Southeastern Nigeria. Journal of Parasitology 94(2):533-536.	2008	Schistosomiasis	Journal of Parasitology	http://www.journalofparasitology.org/	1.321	<2	http://www.bioone.org/loi/para	non	non	non	non	non	non	non	non	non	non	non	non	non	non	non	non	Abia	South east	ABSU		Abia State University, Uturu	University	Public	Uturu	5.37483	7.52242	state mid point	no	no	no	yes	no	no	yes	no	yes	no	no	no	no	2	0
Oniya MO & Odaibo AB. (2008). Transmission pattern and incidence of urinary schistosomiasis among school aged pupils in an endemic community in Nigeria. International Journal of Bioscience 3(4):76-80.	2008	Schistosomiasis	International Journal of Bioscience	http://www.innspub.net/international-journal-of-biosciences/	not available	not available	not available	non	non	non	non	non	non	non	non	non	non	non	non	non	non	non	non	Ondo	South west	FUTA	Dept of Biology	Federal University of Technology, Akure	University	Public	Akure	7.25	5.19	faliing grain	no	no	no	yes	no	no	yes	no	no	no	no	no	no	2	0
Uwaezuoke JC, Anosike JC, Udujih OS & Onyeka PIK. (2008). Epidemiological and bacteriological studies on vesical schistosomiasis in Ikwo Area, Ebonyi State, Nigeria. Journal of Applied Sciences and Environmental Management 12(2):75-80.	2008	Schistosomiasis	Journal of Applied Sciences & Environmental Management	http://www.bioline.org.br/ja	Not available	Not available	Not available	non	non	non	non	non	non	non	non	non	non	non	non	non	non	non	non	Imo	South east	Imo State Uni	Department of Microbiology	Imo State University, Owerri	University	Public	Owerri	5.48	7.03	faliing grain	no	no	no	no	no	no	no	no	no	no	no	no	no	4	0
Anah MU, Ikpeme OE, Etuk IS, Yong KE, Ibanga I & Asuquo BE. (2008). Worm infestation and anaemia among pre-school children of peasant farmers in Calabar, Nigeria. Nigerian Journal of Clinical Practice 11(3):220-224.	2008	STH	Nigerian Journal of Clinical Practice	http://www.njcponline.com/	0.263	<2	Journal website	non	non	non	non	non	non	non	non	non	non	non	non	non	non	non	non	Cross River	South south	UniCal Teaching Hospital	Dept of paediatrics	University of Calabar Teaching Hospital	Hospital	Public	Calabar	4.95	8.32	faliing grain	no	no	no	no	yes	no	yes	no	no	no	no	no	no	6	0
Ekpeyong EA and Eyo JE (2008) Prevalence of intestinal helminths among schooling children in Tropical Semi Urban communities. Animal Research International 5(1): 804-810	2008	STH	Animal Research International	http://www.zoo-unn.org/index.php/animal-research-international	Not available	Not available	Not available	non	non	non	non	non	non	non	non	non	non	non	non	non	non	non	non	Enugu	South east	UNN	Dept of Zoology	University of Nigeria, Nsukka	University	Public	Nsukka	6.86	7.39	faliing grain	no	no	no	no	yes	no	yes	no	no	no	no	no	no	2	0
Ekpo UF, Odoemene SN, Mafiana CF & Sam‐Wobo SO. (2008). Helminthiasis and hygiene conditions of schools in Ikenne, Ogun State, Nigeria. PLoS Neglected Tropical Diseases 2(1):146-151.	2008	STH	PLoS Neglected Tropical Diseases	http://www.plosntds.org/	4.569	3 to 5	JCR	non	non	non	non	non	non	non	non	non	non	non	non	non	non	non	non	Ogun	South west	UNAAB	Dept of Biological Sciences	Federal University of Agriculture, Abeokuta	University	Public	Abeokuta	7.15	3.35	faliing grain	no	no	no	no	yes	no	yes	no	yes	no	no	no	no	5	0
Agi PI, Awi-Waadu GDB (2008) Hookworm infection in Amassoma Community in the Niger Delta, Nigeria. J. Appl. Sci. Environ. Manage. 12(2): 17 - 20	2008	STH	Journal of Applied Sciences & Environmental Management	www.bioline.org.br/ja	Not available	Not available	Not available	non	non	non	non	non	non	non	non	non	non	non	non	non	non	non	non	Rivers	South south	UniPort	Dept of Animal & Environmental Biology	University of Port Harcourt	University	Public	Port Harcourt	4.79	7	faliing grain	no	no	no	no	yes	no	yes	no	no	no	no	no	no	2	0
Ibidapo CA & Okwa O. (2008). The prevalence and Intensity of soil transmitted helminthes in a rural community, Lagos suburb, South West Nigeria. International Journal of Agriculture and Biology 10:89-92.	2008	STH	International Journal of Agriculture and Biology	http://www.fspublishers.org/ijab/index_ijab.jsp	0.94	<2	https://groups.google.com/forum/#!topic/ijabuser/WbQJCWU4rdw	non	non	non	non	non	non	non	non	non	non	non	non	non	non	non	non	Lagos	South west	LASU	Dept of Zoology	Lagos State University, Ojo. Apapa, Lagos	University	Public	Lagos	6.45	3.4	faliing grain	no	no	no	no	yes	no	yes	no	yes	no	no	no	no	2	0
Oguoma VM, Anyasodor AE & Mbata TI. (2008). Prevalence of intestinal protozoan parasites among children aged 5-12 years in Owerri metropolis, South-Eastern Nigeria. Tropical Journal of Health Sciences 15(2): 43-48	2008	STH	Tropical Journal of Health Sciences	http://www.ajol.info/index.php/tjhc	Not available	Not available	Not available	non	non	non	non	non	non	non	non	non	non	non	non	non	non	non	non	Imo	South east	Honia Medical Diagnostic Laboratory		Honia Medical Diagnostic Laboratory, Owerri	Diagnostic Laboratory	Private	Owerri	5.48	7.03	faliing grain	no	no	no	no	yes	no	yes	no	no	no	yes	no	no	3	o
Sam-Wobo SO, Mafiana CF, Agwuegbo S, Adebanji AO, Agbeyangi O, Idowu OA (2008) Incidence of Ascaris infection among primary school children in Ogun State, Nigeria: A generalized linear model approach. Nigerian Journal of Parasitology 29(1): 32-37	2008	STH	Nigerian Journal of Parasitology	http://www.ajol.info/index.php/njpar	Not available	Not available	Not available	non	non	non	non	non	non	non	non	non	non	non	non	non	non	non	non	Ogun	South west	UNAAB	Dept of Biological Sciences	Federal University of Agriculture, Abeokuta	University	Public	Abeokuta	7.15	3.35	faliing grain	no	no	no	no	yes	no	yes	no	no	no	no	no	no	6	0
Nanvya TN, Dakul DA, Mwansat GS (2008) Schistosomiasis in Ndinjor district of langtang north local government area of Plateau State, Nigeria. Nigerian Journal of Parasitology 32(2)	2008	Schistosomiasis	Nigerian Journal of Parasitology	http://www.ajol.info/index.php/njpar	Not available	Not available	Not available	non	non	non	non	non	non	non	non	non	non	non	non	non	non	non	non	Plateau	North central	UniJos	Dept of Zoology	University of Jos	University	Public	Jos	9.92	8.9	faliing grain	no	no	no	yes	no	no	yes	no	no	no	no	no	no	3	0
Agi PI, Awi-Waadu GDB (2008) The status of Schistosoma haematobium infection in Anyu community in the Niger Delta, Nigeria. J. Appl. Sci. Environ. Manage. Vol. 12(2) 21 - 24	2008	Schistosomiasis	Journal of Applied Sciences & Environmental Management	http://www.bioline.org.br/ja	Not available	Not available	Not available	non	non	non	non	non	non	non	non	non	non	non	non	non	non	non	non	Rivers	South south	Uni Port	Dept of Animal and Environmental Biology.	University of Port Harcourt	University	Public	Port Harcourt	4.79	7	faliing grain	no	no	no	yes	no	no	yes	no	no	no	no	no	no	2	0
Ugwu AC, Ohagwu CC, Anakwue AC, Erondu OF (2008) Parasitosonography: Appearances of Ascaris lumbricoides, Colon taeniasis, Cysticercus cellulosae Schistosoma haematobuim, Drancunculus medinesis and Echinococcus granulosus infestations. African Journal of Biotechnology Vol. 7 (25), pp. 4732-4736	2008	STH	African Journal of Biotechnology	http://www.academicjournals.org/ajb/	0.57	<2	Research gate website	non	non	non	non	non	non	non	non	non	non	non	non	non	non	non	non	Anambra	South east	UniZik Teaching Hosp	Dept of Radiography	Nnamdi Azikiwe University Teaching Hospital, Nnewi	Hospital	Public	Nnewi	6.01	6.92	http//geonames.nga.mil/ggmaviewer/	no	no	no	no	yes	no	no	no	no	no	no	yes	no	4	0
Aisien MSO, Adeyemi EE, Wagbatsoma VA (2008) Onchocerciasis amongst children of an endemic community in Edo State, Nigeria. African Journal Of Clinical And Experimental Microbiology Vol 9 No 2	2008	Onchocerciasis	African Journal of Clinical and Experimental Microbiology	http://www.ajol.info/index.php/ajcem	Not available	Not available	Not available	non	non	non	non	non	non	non	non	non	non	non	non	non	non	non	non	Edo	South south	UniBen	Dept of Animal and Environmental Biology	University of Benin	University	Public	Benin	6.34	5.63	faliing grain	no	yes	no	no	no	no	no	no	no	yes	no	no	no	3	0
Ekpenyong EA, Eyo JE (2008) Prevalence of intestinal helminths infections among schooling children in tropical semi urban communities. Animal Research International (2008) 5(1): 804 – 810	2008	STH	Animal Research International	http://www.zoo-unn.org/index.php/animal-research-international	Not available	Not available	Not available	non	non	non	non	non	non	non	non	non	non	non	non	non	non	non	non	Enugu	South east	UNN	Dept of Zoology	University of Nigeria, Nsukka	University	Public	Nsukka	6.86	7.39	faliing grain	no	no	no	no	yes	no	yes	no	no	no	no	no	no	2	0
Rebecca SN, Akinboye DO & Abdulazeez AA (2008) Onchocerciasis and plasmodiasis: concurrent infection in Garaha-Dutse community, Adamawa State Nigeria. Biomedical Research 19 (2): 107-111	2008	Onchocerciasis	Biomedical Research	www.biomedres.info/	Not available	Not available	Not available	non	non	non	non	non	non	non	non	non	non	non	non	non	non	non	non	Adamawa	North east	FUT Yola	Dept of Biological Sciences	Federal University of Technology, Yola	University	Public	Yola	10.38	12.87	faliing grain	no	yes	no	no	no	no	yes	no	yes	no	no	no	no	3	0
Airauhi LU & Idogun ES (2008) Demographic and biochemical features associated to children infected With intestinal helminthes. Pak J Med Sci. 24 (2) 269-273	2008	STH	Pakistan Journal of Medical Sciences	www.pjms.com.pk/	Not available	Not available	Not available	non	non	non	non	non	non	non	non	non	non	non	non	non	non	non	non	Edo	South south	UniBen	Dept of Medical Microbiology	University of Benin	University	Public	Benin	6.34	5.63	faliing grain	no	no	no	no	yes	no	yes	no	no	yes	no	no	no	2	0
Okolie NJC (2008) Prevalence and intensity of Urinary Schistomiasis among the Abriba People of Abia State, South Eastern Nigeria. International Science Research Journal 1(2): 156 - 159	2008	Schistosomiasis	International Science Research Journal	www.academicpublications.org	Not available	Not available	Not available	non	non	non	non	non	non	non	non	non	non	non	non	non	non	non	non	Imo	South east	Imo State Uni	Dept of Medical Laboratory Science	Imo state University, Owerri	University	Public	Owerri	5.48	7.03	faliing grain	no	no	no	yes	no	no	yes	no	no	no	no	no	no	1	0
Babatimehi O (2008) The Habitat and Behavioural Environment of Onchocerciasis in Patigi Local Government Area, Kwara State, Nigeria. Ethiopian Journal of Environmental Studies and Management. 1(1)	2008	Onchocerciasis	Ethiopian Journal of Environmental Studies and Management	www.ajol.info/index.php/ejesm	Not available	Not available	Not available	non	non	non	non	non	non	non	non	non	non	non	non	non	non	non	non	Osun	South west	OAU	Dept of Geography	Obafemi Awolowo University. Ile-Ife	University	Public	Ile-Ife	7.47	4.57	Nigeria Gazetteer	no	yes	no	no	no	no	no	no	yes	no	no	no	no	1	0
Tanyigna KB, Onah JA, Amuta EU, Onwuliri COE & Ujah IAO (2008) Proteinuria and occurrence of Onchocerca volvulus microfilariae in skin, urine and blood of onchocerciasis patients after ivermectin treatment in Adikpo, Benue State, Nigeria. Afr. J. Cln. Exper. Microbiol. 9 (3): 119-121	2008	Onchocerciasis	African Journal of Clinical and Experimental Microbiology	http://www.ajol/journals/ajeem	Not available	Not available	Not available	non	non	non	non	non	non	non	non	non	non	non	non	non	non	non	non	Plateau	North central	UniJos	Dept of Microbiology	University of Jos	University	Public	Jos	9.92	8.9	faliing grain	no	yes	no	no	no	no	yes	no	no	no	no	no	no	5	0
Adesiyun AG, Samaila MO (2008) Huge filarial elephantiasis vulvae in a Nigerian woman with subfertility. Arch Gynecol Obstet. 278(6):597-600.	2008	LF	Archives of Gynecology and Obstetrics	http://www.springer.com/medicine/gynecology/journal/404	1.330	<2	Journal website	non	non	non	non	non	non	non	non	non	non	non	non	non	non	non	non	Kaduna	North west	ABU	Dept of Obstetrics and Gynaecology	Ahmadu Bello University, Zaria	University	Public	Zaria	11.11	7.73	Nigeria Gazetteer	yes	no	no	no	no	no	no	no	no	no	yes	no	Case report	2	0
Elmahmood AM & Doughari JH (2008) Prevalence of urinary schistosomiasis in Misau, Bauchi State, Nigeria (January 200 – December, 2006). International Journal of Environmental Science 4(2)	2008	Schistosomiasis	International Journal of Environmental Science	www.ipublishing.co.in/jesindex.html‎	Not available	Not available	Not available	non	non	non	non	non	non	non	non	non	non	non	non	non	non	non	non	Adamawa	North east	FUT Yola	Dept of Microbiology	Federal University of Technology, Yola	University	Public	Yola	10.38	12.87	faliing grain	no	no	no	yes	no	no	yes	no	no	no	no	no	no	2	0
Omudu EA & Okafor FC (2008) Perception, practices and health-seeking behaviour of lymphatic filarisis patients in some endemic communities in Benue State, Nigeria. Nigerian Journal of Parasitology 29 (2):140-146	2008	LF	Nigerian Journal of Parasitology	http://www.ajol.info/index.php/njpar	Not available	Not available	Not available	non	non	non	non	non	non	non	non	non	non	non	non	non	non	non	non	Benue	North central	Benue State Uni	Dept of Biological Sciences	Benue State University	University	Public	Makurdi	7.74	8.51	faliing grain	yes	no	no	no	no	no	no	no	yes	no	no	no	no	2	0
CN Pedro-Egbe, IO Chukwuka, OK Obung (2008). Live adult Loa-Loa in the anterior chamber of a Nigerian female. Port Harcourt Medical Journal 3 (1): 104-107.	2008	Loa loa	Port Harcourt Medical Journal	www.ajol.info/index.php/phmedj‎	Not available	Not available	Not available	non	non	non	non	non	non	non	non	non	non	non	non	non	non	non	non	Rivers	South south	UniPort Teaching Hospital	Department of Ophthalmology	University of Port-Harcourt Teaching Hospital.	Hospital	Public	Port Harcourt	4.79	7	faliing grain	no	no	yes	no	no	no	no	no	no	no	no	no	Case report	3	0
Maikaje DB, Danguma PG, Domo A, Mbinkar DL, Malgwi MM, Elihu A (2008) Investigating suspected human onchocerciasis endemic foci in Mubi North and Hong Local Government Areas of Adamawa State, Nigeria. Nigerian Journal of Parasitology 29 (2): pp. 72-76	2008	Onchocerciasis	Nigerian Journal of Parasitology	http://www.ajol.info/index.php/njpar	Not available	Not available	Not available	non	non	non	non	non	non	non	non	non	non	non	non	non	non	non	non	Adamawa	North east	Adamawa State Univ	Dept of Biological Sciences	Adamawa State University	University	Public	Mubi	10.27	13.26	faliing grain	no	yes	no	no	no	no	no	yes	no	no	no	no	no	6	0
Amadi EC, Ebenizer A, Azuonwu O (2008) Prevalence Of Intestinal Helminths infections among schooling children in tropical semi urban communities. Animal Research International (5) 1	2008	STH	Animal Research International	http://www.zoo-unn.org/index.php/animal-research-international	Not available	Not available	Not available	non	non	non	non	non	non	non	non	non	non	non	non	non	non	non	non	Rivers	South south	RSUST	Dept of Applied and Environmental Biology	Rivers State University of Science and Technology	University	Public	Port Harcourt	4.79	7	faliing grain	no	no	no	no	yes	no	yes	no	no	no	no	no	no	3	0
Ilechukwu GCA, Ilechukwu GC, Ibe BC, Ozumba AN, Ejiofor OS, Emechebe G, Onwasigwe CN, Onyire NB (2008) Prevalence Of Intestinal Helminthiasis In Nursery And Primary School Children In Enugu Metropolis. Ebonyi Medical Journal 7 (1)	2008	STH	Ebonyi Medical Journal	www.ajol.info/index.php/ebomed‎	Not available	Not available	Not available	non	non	non	non	non	non	non	non	non	non	non	non	non	non	non	non	Enugu	South east	UNTH	Dept of Paediatrics	University of Nigeria Teaching Hospital	Hospital	Public	Enugu	6.44	7.49	faliing grain	no	no	no	no	yes	no	yes	no	yes	no	no	no	no	8	0
Ekpo UF, Mafiana CF, Adeofun CO, Solarin AR, Idowu AB (2008) Geographical information systems (GIS) and risk maps of urinary schistosomiasis in Ogun State, Nigeria. Nigerian Journal of Parasitology 29(1)	2008	Schistosomiasis	Nigerian Journal of Parasitology	http://www.ajol.info/index.php/njpar	Not available	Not available	Not available	non	non	non	non	non	non	non	non	non	non	non	non	non	non	non	non	Ogun	South west	UNAAB	Dept of Biological Sciences	Federal University of Agriculture, Abeokuta	University	Public	Abeokuta	7.15	3.35	faliing grain	no	no	no	yes	no	no	no	no	yes	no	no	no	Remote sensing and environmental studies	5	0
Agi and Ebenezer (2009). Observations on Filarial Infection in Amassoma Community in the Niger Delta, Nigeria. Journal of Applied Sciences & Environmental Management 13(1):15 - 19.	2009	LF	Journal of Applied Sciences & Environmental Management	http://www.bioline.org.br/ja	Not available	Not available	Not available	non	non	non	non	non	non	non	non	non	non	non	non	non	non	non	non	Rivers	South south	Uni Port	Dept of Animal and Environmental Biology	University of Port Harcourt	University	Public	Port Harcourt	4.79	7	faliing grain	yes	no	yes	no	no	no	yes	yes	no	no	no	no	no	2	0
Ojiako OA & Onyeze G. (2009). Epidemiological and biochemical studies of human lymphatic filariasis and associated parasitoses in Oguta, Southeastern Nigeria. The Internet Journal of Parasitic Diseases 4(1)	2009	LF	The Internet Journal of Parasitic Diseases	http://archive.ispub.com/journal/the-internet-journal-of-parasitic-diseases/#sthash.9ZGBk319.dpbs	Not available	Not available	Not available	non	non	non	non	non	non	non	non	non	non	non	non	non	non	non	non	Imo	South east	FUTO	Dept of Biochemistry	Federal University of Technology, Owerri	University	Public	Owerri	5.48	7.03	faliing grain	yes	no	no	no	no	no	yes	no	no	no	no	no	no	2	0
Biu AA and Bitrus G. (2009) Human Onchocerciasis in Borno State, Nigeria- a review. African Scientist Vol. 10, No. 2	2009	Onchocerciasis	African Scientist	http://www.klobex.org/page4.html	Not available	Not available	Not available	non	non	non	non	non	non	non	non	non	non	non	non	non	non	non	non	Borno	North east	UniMaid	Department of Veterinary Microbiology and Parasitology	University of Maiduguri	University	Public	Maiduguri	11.85	13.16	faliing grain	no	yes	no	no	no	no	no	no	no	no	yes	no	no	2	0
Oluwole AS, Ekpo UF, Mafiana CF, Adeofun CO & Idowu OA. (2009). Preliminary study on temporal variations in biting activity of Simulium damnosum s.l. in Abeokuta North LGA, Ogun State Nigeria. Parasites & Vectors. 2(1):55	2009	Onchocerciasis	Parasites & vectors	http://www.parasitesandvectors.com/	3.25	3 to 5	Journal website	non	non	non	non	non	non	non	non	non	non	non	non	non	non	non	non	Ogun	South west	UNAAB	Dept of Biological Sciences	Federal University of Agriculture, Abeokuta	University	Public	Abeokuta	7.15	3.35	faliing grain	no	yes	no	no	no	no	no	yes	no	no	no	no	no	5	0
Osue HO, Galadima M, Engelbrecht F, Odama L & Edeghere HI. (2009). Quantitative changes in antibodies against Onchocercal native antigens two months post ivermectin treatment of onchocerciasis patients. African Journal of Clinical and Experimental Microbiology 10(1): 26-37.	2009	Onchocerciasis	African Journal of Clinical and Experimental Microbiology	http://www.ajol.info/index.php/ajcem	Not available	Not available	Not available	Institut, abt. Parasitologie, Unversity of Heldelberg, Germany	Germany	non	non	non	non	non	non	non	non	non	non	non	non	non	non	Kaduna	North west	NITR	Human Trypanosomiasis Research Division,	Nigerian Institute for Trypanosomiasis Research, Kaduna	Research Institute	Public	Kaduna	10.52	7.44	faliing grain	no	yes	no	no	no	no	yes	no	no	yes	no	no	study of immunological parameters (IgG, IgG1 and IgG4 antibodies)	4	1
Hassan AO, Amoo AOJ , Adefioye AO, Hassan RO, Bolaji OS (2009) Prevalence Of Bacteriuria Among Pupils With Urinary Schistosomiasis In Osogbo. Western Nigeria Journal Of Medical Sciences 2: 45-50	2009	Schistosomiasis	Western Nigeria Journal Of Medical Sciences	http://wnjms.org/	Not available	Not available	Not available	non	non	non	non	non	non	non	non	non	non	non	non	non	non	non	non	Osun	South west	LauTECH Teaching HOspital Osogbo	Dept of Microbiology	Ladoke Akintola University of Technology Teaching Hospital Osogbo	Hospital	Public	Osogbo	7.77	4.57	faliing grain	no	no	no	yes	no	no	yes	no	yes	no	no	no	no	5	0
Akinwale OP, Ajayi MB, Akande DO, Adeleke MA, Gyang PV, Adeneye AK & Dike AA. (2009). Prevalence of Schistosoma haematobium infection in a neglected community, South western Nigeria. International Journal of Health Research. 2: 149-155.	2009	Schistosomiasis	International Journal of Health Research	http://www.ijhr.org/	Not available	Not available	Not available	non	non	non	non	non	non	non	non	non	non	non	non	non	non	non	non	Lagos	South west	NIMR	Molecular Parasitology Laboratory, Public Health Division	Nigerian Institute of Medical Research, Yaba	Research Institute	Public	Lagos	6.45	3.4	faliing grain	no	no	no	yes	no	yes	yes	no	no	no	no	no	no	7	0
Akinwale OP, Ajayi MB, Akande DO, Gyang PV, Adeleke MA, Adeneye AK, Adebayo MO & Dike AA. (2009). Urinary schistosomiasis around Oyan reservoir: twenty years after the outbreak was first reported. Iranian Journal of Public Health. 39(1): 92-95.	2009	Schistosomiasis	Iranian Journal of Public Health	http://ijph.tums.ac.ir/index.php/IJPH	Not available	Not available	Not available	non	non	non	non	non	non	non	non	non	non	non	non	non	non	non	non	Lagos	South west	NIMR	Molecular Parasitology Laboratory, Public Health Division	Nigerian Institute of Medical Research, Yaba	Research Institute	Public	Lagos	6.45	3.4	faliing grain	no	no	no	yes	no	no	yes	no	no	no	no	no	no	8	0
Ekwunife CA, Agbor VO, Ozumba AN, Eneanya CI & Ukaga CN. (2009). Prevalence of urinary schistosomiasis in Iyede-Ame Community and environ in Ndokwa East Local Government Area, Delta State, Nigeria. Nigerian Journal of Parasitology 30(1).	2009	Schistosomiasis	Nigerian Journal of Parasitology	http://www.ajol.info/index.php/njpar	Not available	Not available	Not available	non	non	non	non	non	non	non	non	non	non	non	non	non	non	non	non	Anambra	South east	Unizik	Dept of Parasitology and Entomology	Nnamdi Azikiwe University, Awka	University	Public	Awka	6.21	7.07	faliing grain	no	no	no	yes	no	no	yes	no	no	no	no	no	no	5	0
Ekwunife CA, Okafor FC, Nwaorgu OC. (2009). Ultrasonographic screening of urinary schistosomiasis infected patients in Agulu community, Anambra state, southeast Nigeria. International Archives of Medicine 2(1):34.	2009	Schistosomiasis	International Archives of Medicine	http://www.intarchmed.com/	Not available	Not available	Not available	non	non	non	non	non	non	non	non	non	non	non	non	non	non	non	non	Anambra	South east	Unizik	Dept of Parasitology and Entomology	Nnamdi Azikiwe University, Awka	University	Public	Awka	6.21	7.07	faliing grain	no	no	no	yes	no	no	yes	no	no	no	no	no	Ultrasononographic screening	3	0
Fatiregun AA, Osungbade KO & Olumide AE. (2009). Cost-effectiveness of screening methods for urinary schistosomiasis in a school-based control programme in Ibadan, Nigeria. Health Policy. 89(1):72-7.	2009	Schistosomiasis	Health Policy	http://www.journals.elsevier.com/health-policy/	1.55	<2	Journal website	non	non	non	non	non	non	non	non	non	non	non	non	non	non	non	non	Oyo	South west	UI	Dept of Epidemiology, Medical Statistics and Environmental Health	University of Ibadan	University	Public	Ibadan	7.39	3.9	faliing grain	no	no	no	yes	no	no	no	no	yes	no	no	no	no	3	0
Gutman J, Richards FO Jr, Eigege A, Umaru J, Alphonsus K & Miri ES. (2009). The presumptive treatment of all school-aged children is the least costly strategy for schistosomiasis control in Plateau and Nassarawa states, Nigeria. Annals of Tropical Medicine & Parasitology 103(6):501-11.	2009	Schistosomiasis	Annals of Tropical Medicine & Parasitology	http://www.ingentaconnect.com/content/maney/atmp	1.313	<2	JCR	Department of Pediatric Infectious Disease, Emory University School of Medicine, Atlanta, GA 30322, USA.	USA	The Carter Center, Atlanta, Georgia	USA	non	non	non	non	non	non	non	non	non	non	non	non	N/A	N/A	N/A	N/A	N/A	N/A	N/A	N/A	N/A	N/A	N/A	no	no	no	yes	no	no	yes	no	yes	no	no	no	no	3	3
Inyang-Etoh PC, Ejezie GC, Useh MF & Inyang-Etoh EC. (2009). Efficacy of a combination of praziquantel and artesunate in the treatment of urinary schistosomiasis in Nigeria. Transactions of the Royal Society for Tropical Medicine and Hygiene 103(1):38-44.	2009	Schistosomiasis	Transactions of the Royal Society for Tropical Medicine & Hygiene	http://trstmh.oxfordjournals.org/	1.823	<2	JCR	non	non	non	non	non	non	non	non	non	non	non	non	non	non	non	non	Cross River	South south	UniCal	Dept of Medical Microbiology and Parasitology	University of Calabar	University	Public	Calabar	4.95	8.32	faliing grain	no	no	no	yes	no	no	yes	no	no	no	no	no	no	4	0
Okon OE, Ememayom AI & Opara KN. (2009). Reliability of self-reported blood in urine for diagnosis of Schistosoma haematobium in a community in South-Eastern Nigeria. The Internet Journal of Epidemiology 7(2).	2009	Schistosomiasis	The Internet Journal of Epidemiology	http://archive.ispub.com/journal/the-internet-journal-of-epidemiology/#sthash.hXbRIFpO.dpbs	Not available	Not available	Not available	non	non	non	non	non	non	non	non	non	non	non	non	non	non	non	non	Cross River	South south	UniCal	Dept of Zoology and Environmental Biology	University of Calabar	University	Public	Calabar	4.95	8.32	faliing grain	no	no	no	yes	no	no	yes	no	yes	no	no	no	no	3	0
Awi-Waadu GDB, Ezenwaka CO (2009) Urinary Schistosomiasis In Abua/Odual Local Government Area, Rivers State, Nigeria. African Journal of Applied Zoology & Environmental Biology. 11: 116 – 123.	2009	Schistosomiasis	Journal of Applied Zoology & Environmental Biology	www.uniportjournals.com/ajazeb	Not available	Not available	Not available	non	non	non	non	non	non	non	non	non	non	non	non	non	non	non	non	Rivers	South south	UniPort	Dept of Animal and Environmental Biology	University of Port Harcourt	University	Public	Port Harcourt	4.79	7	faliing grain	no	no	no	yes	no	no	yes	no	yes	no	no	no	no	2	0
Duwa MR, Oyeyi TI and Bassey SE (2009) Prevalence and Intensity of Urinary Schistosomiasis among Primary School Pupils in Minjibir Local Government Area of Kano State. Bayero Journal of Pure and Applied Sciences, 2(1):75 - 78	2009	Schistosomiasis	Bayero Journal of Pure and Applied Sciences	http://www.prorch.com/Journal-Call-for-Papers.aspx?ConfID=3348&Cname=Bayero%20Journal%20of%20Pure%20and%20Applied%20Sciences	Not available	Not available	Not available	non	non	non	non	non	non	non	non	non	non	non	non	non	non	non	non	Kano	North west	School of Health Technology, Kano		School of Health Technology, Kano	School of Health Technology	Public	Kano	12	8.52	faliing grain	no	no	no	yes	no	no	yes	no	no	no	no	no	no	3	0
Sam‐Wobo SO, Ekpo UF, Ameh IG & Osileye OT (2009). Continued high endemicity of urinary schistosomiasis in Ogun State, Nigeria. Nigerian Journal of Parasitology 30 (1): 48‐52	2009	Schistosomiasis	Nigerian Journal of Parasitology	http://www.ajol.info/index.php/njpar	Not available	Not available	Not available	non	non	non	non	non	non	non	non	non	non	non	non	non	non	non	non	Ogun	South west	UNAAB	Dept of Biological Sciences	Federal University of Agriculture, Abeokuta	University	Public	Abeokuta	7.15	3.35	faliing grain	no	no	no	yes	no	no	yes	no	yes	no	no	no	no	4	0
Sarkinfada F, Oyebanji AA, Sadiq IA & Ilyasu Z. (2009). Urinary schistosomiasis in the Danjarima community in Kano, Nigeria. Journal of Infection in Developing Countries 3(6):452-457.	2009	Schistosomiasis	Journal of Infection in Developing Countries	http://www.jidc.org/index.php/journal	1.2	<2	Journal website	non	non	non	non	non	non	non	non	non	non	non	non	non	non	non	non	Kano	North west	BUK	Dept of Medical Microbiology and Parasitology	Bayero University Kano	University	Public	Kano	12	8.52	faliing grain	no	no	no	yes	no	no	yes	no	yes	no	no	no	no	4	0
Ugbomoiko US, Dalumo V, Ariza L, Bezerra FS, Heukelbach J. (2009). A simple approach improving the performance of urine reagent strips for rapid diagnosis of urinary schistosomiasis in Nigerian schoolchildren. Memórias do Instituto Oswaldo Cruz 104(3): 456-461.	2009	Schistosomiasis	Memórias do Instituto Oswaldo Cruz	http://memorias.ioc.fiocruz.br/	1.363	<2	http://www.bioxbio.com/if/html/MEM-I-OSWALDO-CRUZ.html	Programa de Pós-graduação em Ciências Médicas, Brasil	Brasil	Departamento de Análises Clínicas, Brasil	Brasil	Departamento de Saúde Comunitária, Faculdade de Medicina, Universidade Federal do Ceará, Rua Professor Costa Mendes 1608 5º andar, 60430-140 Fortaleza, Ceará, Brasil	Brasil	Anton Breinl Centre for Public and Tropical Medicine, School of Public Health, Tropical Medicine and Rehabilitation Sciences, James Cook University, Townsville, Queensland, Australia	Australia	non	non	non	non	non	non	non	non	Kwara	North central	Uni Ilorin	Dept of Zoology	University of Ilorin	University	Public	Ilorin	8.5	4.55	faliing grain	no	no	no	yes	no	no	yes	no	no	no	no	no	no	2	3
Ugbomoiko US, Obiezue RN, Ogunniyi TA & Ofoezie IE. (2009). Diagnostic accuracy of different urine dipsticks to detect urinary schistosomiasis: a comparative study in five endemic communities in Osun and Ogun States, Nigeria. Journal of Helminthology 83(3):203-209.	2009	Schistosomiasis	Journal of Helminthology	http://journals.cambridge.org/action/displayJournal?jid=jhl	1.38	<2	Research gate website	non	non	non	non	non	non	non	non	non	non	non	non	non	non	non	non	Kwara	North central	Uni Ilorin	Dept of Zoology	University of Ilorin	University	Public	Ilorin	8.5	4.55	faliing grain	no	no	no	yes	no	no	yes	no	yes	no	no	no	no	4	0
Amuta E, Olusi T & Houmsou R. (2009). Relationship of intestinal parasitic infections and malnutrition among school children in Makurdi, Benue State - Nigeria. The Internet Journal of Epidemiology 7(1)	2009	STH	The Internet Journal of Epidemiology	http://archive.ispub.com/journal/the-internet-journal-of-epidemiology/#sthash.hXbRIFpO.dpbs	Not available	Not available	Not available	non	non	non	non	non	non	non	non	non	non	non	non	non	non	non	non	Benue	North central	University of Agric Makurdi	Dept of Biological Sciences	University of Agriculture Makurdi	University	Public	Makurdi	7.74	8.51	faliing grain	no	no	no	no	yes	no	yes	no	no	no	no	no	no	3	0
Ani OC & Akamnonu NJ. (2009). Intestinal Helminth Infection among Primary School Children in Ntezi Area of Ebonyi State, Nigeria. Bio-Research. 7(1)	2009	STH	Bio-Research	Not available	Not available	Not available	Not available	non	non	non	non	non	non	non	non	non	non	non	non	non	non	non	non	Ebonyi	South east	Ebonyi State Uni	Dept of Applied Biology	Ebonyi State University, Abakaliki	University	Public	Abakaliki	6.32	8.12	faliing grain	no	no	no	no	yes	no	yes	no	yes	no	no	no	no	2	0
Awolaju BA & Morenikeji OA. (2009). Prevalence and intensity of intestinal parasites in five communities in south-west Nigeria. African Journal of Biotechnology 8 (18):4542-4546.	2009	STH	African Journal of Biotechnology	http://www.academicjournals.org/ajb/	0.57	<2	Research gate website	non	non	non	non	non	non	non	non	non	non	non	non	non	non	non	non	Osun	South west	Osun State COE	Dept of Biology	Osun state College of Education, Ilesa	College	Public	Ilesa	7.62	4.73	Nigeria Gazetteer	no	no	no	no	yes	no	yes	no	no	no	no	no	no	2	0
Kirwan P, Asaolu SO, Abiona TC, Jackson AL, Smith HV & Holland CV. (2009). Soil-transmitted helminth infections in Nigerian children aged 0-25 months. Journal of Helminthology 83(3):261-266.	2009	STH	Journal of Helminthology	http://journals.cambridge.org/action/displayJournal?jid=jhl	1.38	<2	Research gate website	Department of Zoology, School of Natural Sciences, Trinity College, University of Dublin, Dublin 2, Ireland.	Ireland	HIV/AIDS Research and Policy Institute, Chicago State University, Chicago, Illinois, USA	USA	Scottish Parasite Diagnostic Laboratory, Stobhill Hospital, Glasgow G21 3UK, UK	UK	non	non	non	non	non	non	non	non	non	non	N/A	N/A	N/A	N/A	N/A	N/A	N/A	N/A	N/A	N/A	N/A	no	no	no	no	yes	no	yes	no	yes	no	no	no	no	1	5
Kirwan P, Asaolu SO, Malloy SF, Abiona TC, Jackson AL, & Holland CV. (2009). Patterns of soil-transmitted helminth infection and impact of four-monthly albendazole treatments in preschool children from aemi-urban communities in Nigeria: a double-blind placebo-controlled randomised trial. BMC infectious diseases 9: 20	2009	STH	BMC Infectious Diseases	http://www.biomedcentral.com/bmcinfectdis	3.03	3 to 5	BMC website (http://blogs.biomedcentral.com/bmcblog/2013/06/25/impact-factor-success-for-biomed-central-journals/)	Department of Zoology, School of Natural Sciences, Trinity College, University of Dublin, Dublin 2, Ireland.	Ireland	HIV/AIDS Research and Policy Institute, Chicago State University, Chicago, Illinois, USA	USA	non	non	non	non	non	non	non	non	non	non	non	non	N/A	N/A	N/A	N/A	N/A	N/A	N/A	N/A	N/A	N/A	N/A	no	no	no	no	yes	no	yes	no	no	no	no	no	no	1	6
Ugbomoiko US, Dalumo V, Ofoezie IE & Obiezue RN. (2009). Socio-environmental factors and ascariasis infection among school-aged children in Ilobu, Osun State, Nigeria. Transactions of Royal Society for Tropical Medicine & Hygiene 103(3):223-228.	2009	STH	Transactions of the Royal Society for Tropical Medicine & Hygiene	http://trstmh.oxfordjournals.org/	1.823	<2	JCR	non	non	non	non	non	non	non	non	non	non	non	non	non	non	non	non	Kwara	North central	Uni Ilorin	Dept of Zoology	University of Ilorin	University	Public	Ilorin	8.5	4.55	faliing grain	no	no	no	no	yes	no	yes	no	yes	no	no	no	no	4	0
Abdullahi MK, Bassey SE, Oyeyi TI (2009) A comprehensive mapping of urinary schistosomiasis using geographic information systems (GIS) in Kano state, Nigeria. Bayero Journal of Pure and Applied Sciences, 2(1): 41 - 46	2009	Schistosomiasis	Bayero Journal of Pure and Applied Sciences	http://www.ajol.info/index.php/bajopas/about/submissions	Not available	Not available	Not available	non	non	non	non	non	non	non	non	non	non	non	non	non	non	non	non	Kano	North west	College of Health Sciences, Kano	Dept of Public Health	Federal College of Education, Kano	College	Public	Kano	12	8.52	faliing grain	no	no	no	yes	no	no	yes	no	yes	no	no	no	no	3	0
Akinwale OP, Ajayi MB, Akande DO, Adeleke MA, Gyang PV, Adeneye AK, Dike AA (2009) Prevalence of Schistosoma haematobium Infection in a Neglected Community, South Western Nigeria. International Journal of Health Research, 2(2): 149-155 (e226p45-51)	2009	Schistosomiasis	International Journal of Health Research	http://www.ijhr.org/	Not available	Not available	Not available	non	non	non	non	non	non	non	non	non	non	non	non	non	non	non	non	Lagos	South west	NIMR	Molecular Parasitology Laboratory, Public Health Division	Nigerian Institute of Medical Research, Yaba	Research Institute	Public	Lagos	6.45	3.4	faliing grain	no	no	no	yes	no	yes	yes	no	no	no	no	no	no	7	0
Duwa MR, Oyeyi TI (2009) The role of Jakara dam in the transmission of schistosomiasis. Bayero Journal of Pure and Applied Sciences, 2(1): 58 - 63	2009	Schistosomiasis	Bayero Journal of Pure and Applied Sciences	http://www.ajol.info/index.php/bajopas/about/submissions	Not available	Not available	Not available	non	non	non	non	non	non	non	non	non	non	non	non	non	non	non	non	Kano	North west	School of Health Technology, Kano		School of Health Technology, Kano	School of Health Technology	Public	Kano	12	8.52	faliing grain	no	no	no	yes	no	no	no	no	yes	no	no	no	no	2	0
Biu AA, Kolo HB, Agbadu ET (2009) Prevalence of Schistosoma haematobium infection in school aged children of Konduga Local Government Area, Northeastern Nigeria. International Journal of Biomedical and Health Sciences. Vol. 5, No. 4	2009	Schistosomiasis	International Journal of Biomedical and Health Sciences	www.klobex.org/ijbhs.htm	Not available	Not available	Not available	non	non	non	non	non	non	non	non	non	non	non	non	non	non	non	non	Borno	North east	UniMaid	Department of Veterinary Microbiology and Parasitology	University of Maiduguri	University	Public	Maiduguri	11.85	13.16	faliing grain	no	no	no	yes	no	no	yes	no	no	no	no	no	no	3	0
Chukwuma MC, Ekejindu IM, Agbakoba NR, Ezeagwuna DR, Anaghalu IC, Nwosu DC (2009) The Prevalence and Risk Factors of Geohelminth Infections among Primary School Children in Ebenebe Town, Anambra State, Nigeria. Middle-East Journal of Scientific Research 4 (3): 211-215	2009	STH	Middle-East Journal of Scientific Research	www.idosi.org/mejsr/mejsr.htm	Not available	Not available	Not available	non	non	non	non	non	non	non	non	non	non	non	non	non	non	non	non	Anambra	South east	UniZik Nnewi Campus	Dept of Medical Laboratory Science	Nnamdi Azikiwe University, Nnewi	University	Public	Nnewi	6.01	6.92	http//geonames.nga.mil/ggmaviewer/	no	no	no	no	yes	no	yes	no	no	no	no	no	no	6	0
Nmorsi OPG, Isaac C, Aashikpelokhai IS, Ukwandu NCD (2009) Geohelminthiasis among Nigerian preschool age children. International Journal of Medicine and Medical Sciences. Vol. 1(10), pp. 407-411.	2009	STH	International Journal of Medicine and Medical Sciences	http://recentscience.org/ijmms-international-journal-of-medicine-and-medical-sciences/	3.228	3 to 5	Journal website	non	non	non	non	non	non	non	non	non	non	non	non	non	non	non	non	Edo	South south	Ambrose Alli Univ	Dept of Zoology	Ambrose Alli University, Ekpoma	University	Public	Ekpoma	6.74	6.13	http//geonames.nga.mil/ggmaviewer/	no	no	no	no	yes	no	yes	no	no	no	no	no	no	4	0
Thomas G, Richards FO, Eigege A, Dakum NK, Azzuwut MP, Sarki J, Gontor I, Abimiku J, Ogah G, Jindau A, Jiya JY, Miri ES (2009) A Pilot Program of Mass Surgery Weeks for Treatment of Hydrocele Due to Lymphatic Filariasis in Central Nigeria. Am. J. Trop. Med. Hyg., 80(3): 447–451	2009	LF	American Journal of Tropical Medicine & Hygiene	http://www.ajtmh.org/	2.534	2 to 3	JCR	The Carter Center, Atlanta, Georgia, United States of America.	USA	non	non	non	non	non	non	non	non	non	non	non	non	non	non	N/A	N/A	N/A	N/A	N/A	N/A	N/A	N/A	N/A	N/A	N/A	yes	no	no	no	no	no	no	no	no	no	yes	no	Hydocecelectomy	2	10
Nmor JC, Onojafe JO & Omu BA (2009) Anthropogenic Indices of Soil-Transmitted Helminthiasis among Children in Delta State, Southern Nigeria. Iranian J Publ Health, 38(3): 31-38	2009	STH	Iranian Journal of Public Health	http://ijph.tums.ac.ir	Not available	Not available	Not available	Dept. of Global Health Development Policy Science, Institute of Tropical Medicine, Nagasaki University, Nagasaki City, Japan	Japan	non	non	non	non	non	non	non	non	non	non	non	non	non	non	Delta	South south	Delsu, Abraka	Dept of Zoology	Delta State university, Abraka	University	Public	Abraka	5.7833	6.1	Nigeria Gazetteer	no	no	no	no	yes	no	yes	no	yes	no	no	no	no	3	0
Okwa OO, Olusola OA & Adelani OF (2009) Onchocerciasis among eomen in a rural guinea savannah ecotype of Nigeria: Social implications for control. Tropical Medicine and Health 37(4): 135-140	2009	Onchocerciasis	Tropical Medicine and Health	www.jstage.jst.go.jp/browse/tmh	Not available	Not available	not available	non	non	non	non	non	non	non	non	non	non	non	non	non	non	non	non	Lagos	South west	LASU	Department of Zoology	Lagos State University, Ojo. Apapa, Lagos	University	Public	Lagos	6.45	3.4	faliing grain	no	yes	no	no	no	no	no	no	yes	yes	no	no	no	3	0
Badmos KB, Popoola AA, Buhari MO & Abdulkadir AY (2009) Ureteric Schistosomiasis with Obstructive Uropathy. Journal of the College of Physicians and Surgeons Pakistan 19 (7): 456-458	2009	Schistosomiasis	Journal of the College of Physicians and Surgeons Pakistan	www.jcpsp.pk/	Not available	Not available	Not available	non	non	non	non	non	non	non	non	non	non	non	non	non	non	non	non	Kwara	North central	Uni Ilorin	Dept of Pathology	University of Ilorin	University	Public	Ilorin	8.5	4.55	faliing grain	no	no	no	yes	no	no	no	no	no	no	yes	no	Case report	4	0
Ude EA, Akinwale OP, Ukaga CN, Ajayi MB, Akande DO, Gyang PV, Adeleke MA, Dike AA (2009) Prevalence of Urinary Schistosomiasis in Umuowele, Agulu Community, Anambra State, Nigeria. International Journal of Health Research, 2(4): 347-353.	2009	Schistosomiasis	International Journal of Health Research	www.ijhr.org	Not available	Not available	Not available	non	non	non	non	non	non	non	non	non	non	non	non	non	non	non	non	Imo	South east	Imo State Uni	Dept of Animal and Environmental Biology	Imo state University, Owerri	University	Public	Owerri	5.48	7.03	faliing grain	no	no	no	yes	no	yes	yes	no	no	no	no	no		8	0
Adewole SO & Ayeni SK (2009) Clinical Manifestation of Onchocerciasis in Ise - Orun Local Government, Ekiti State, Nigeria. Pakistan Journal of Nutrition 8 (2): 122-124	2009	Onchocerciasis	Pakistan Journal of Nutrition	http://www.pjbs.org/pjnonline/index.htm	Not available	Not available	Not available	non	non	non	non	non	non	non	non	non	non	non	non	non	non	non	non	Ekiti	South west	Univ of Ado-Ekiti	Dept of Zoology	University of Ado-Ekiti	University	Public	Ado-Ekiti	7.62	5.22	faliing grain	no	yes	no	no	no	no	no	no	yes	no	no	no	no	2	0
Uwaezuoke JC, Anosike JC, Nwoke BEB, Dozie INS (2009) Epidemiological Study on Urinary Schistosomiasis in Oguta local Government Area of Imo State, Nigeria. International Journal of Natural and Applied Sciences 5 (3)	2009	Schistosomiasis	International Journal of Natural and Applied Sciences	http://www.waset.org/journals/ijnas/	Not available	Not available	Not available	non	non	non	non	non	non	non	non	non	non	non	non	non	non	non	non	Imo	South east	Imo State Uni	Department of Microbiology	Imo State University, Owerri	University	Public	Owerri	5.48	7.03	faliing grain	no	no	no	yes	no	no	yes	no	yes	no	no	no	no	4	0
Hassan AO, Amoo AOJ, Hassan RO (2009) Helminthiasis among School Age Children in Osogbo Municipality, Osun State, Nigeria. Nigerian Journal of Health and Biomedical Sciences 8 (1)	2009	Schistosomiasis, STH	Nigerian Journal of Health and Biomedical Sciences	www.ajol.info/index.php/njhbs‎	Not available	Not available	Not available	non	non	non	non	non	non	non	non	non	non	non	non	non	non	non	non	Osun	South west	LauTECH Teaching HOspital Osogbo	Dept of Microbiology	Ladoke Akintola University of Technology Teaching Hospital Osogbo	Hospital	Public	Osogbo	7.77	4.57	faliing grain	no	no	no	yes	yes	no	yes	no	no	no	no	no	no	3	0
Mohammed A, Biu AA, Bukar AD (2009) The prevalence of hookworm infection among patients attending Sunni Private Clinic, Maiduguri, Nigeria. Sahel Journal of Veterinary Sciences 8 (1)	2009	STH	Sahel Journal of Veterinary Sciences	www.ajol.info/index.php/sjvs‎	Not available	Not available	Not available	non	non	non	non	non	non	non	non	non	non	non	non	non	non	non	non	Borno	North east	UniMaid	Department of Veterinary Microbiology and Parasitology	University of Maiduguri	University	Public	Maiduguri	11.85	13.16	faliing grain	no	no	no	no	yes	no	yes	no	no	no	yes	no	no	3	0
Osue HO, Galadima M, Odama L, Edeghere H, Engelbrecht E (2009) Onchocerca volvulus: Characterization of the clinical status of onchocerciasis patients using antibodies reactivity in enzyme-linked immunosorbent assays. Nigerian Journal of Parasitology 30 (1)	2009	Onchocerciasis	Nigerian Journal of Parasitology	http://www.ajol.info/index.php/njpar	Not available	Not available	Not available	Institut, abt. Parasitologie, Unversity of Heldelberg, Germany	Germany	non	non	non	non	non	non	non	non	non	non	non	non	non	non	Kaduna	North west	NITR	Human Trypanosomiasis Research Division,	Nigerian Institute for Trypanosomiasis Research, Kaduna	Research Institute	Public	Kaduna	10.52	7.44	faliing grain	no	yes	no	no	no	no	yes	no	no	yes	no	no	no	4	1
Uwaezuoke JC, Anosike JC, Udujih OS (2009) Endemicity of urinary schistosomiasis in Mbaitoli Local Government Area of Imo State, Nigeria. Nigerian Journal of Parasitology 30 (1)	2009	Schistosomiasis	Nigerian Journal of Parasitology	http://www.ajol.info/index.php/njpar	Not available	Not available	Not available	non	non	non	non	non	non	non	non	non	non	non	non	non	non	non	non	Imo	South east	Imo State Uni	Department of Microbiology	Imo State University, Owerri	University	Public	Owerri	5.48	7.03	faliing grain	no	no	no	yes	no	no	yes	no	no	no	no	no	no	3	0
Aisien MSO, Braide EI, Wagbatsoma VA, Edosomwan EU, Awharitoma AO, Akogun OB (2009) Rapid assessment of loiasis endemicity in northern Edo State, Nigeria. Nigerian Journal of Parasitology 30 (1)	2009	Loa loa	Nigerian Journal of Parasitology	http://www.ajol.info/index.php/njpar	Not available	Not available	Not available	non	non	non	non	non	non	non	non	non	non	non	non	non	non	non	non	Edo	South south	UniBen	Dept of Animal and Environmental Biology	University of Benin	University	Public	Benin	6.34	5.63	faliing grain	no	no	yes	no	no	no	no	no	yes	no	no	no	no	6	0
Mordi RM & Okaka CE (2009) Prevalence of Intestinal Parasites in Edo State. International Journal of Health Research 2(3): 253-257	2009	STH	International Journal of Health Research	www.ijhr.org	Not available	Not available	Not available	non	non	non	non	non	non	non	non	non	non	non	non	non	non	non	non	Edo	South south	UniBen Teaching Hospital	Dept of Medical Microbiology	University of Benin Teaching Hospital	Hospital	Public	Benin	6.34	5.63	faliing grain	no	no	no	no	yes	no	yes	no	yes	no	no	no	no	2	0
Mohammad AI. (2010). Lymphatic filariasis infection of children in Zing, Taraba State, Nigeria. Nigerian Journal of Science, Technology and Environmental Education (NIJOSTEE) 3(1)	2010	LF	Nigerian Journal of Science, Technology and Environmental Education	http://www.nijostee.net/index.php?option=com_content&view=frontpage&Itemid=3	Not available	Not available	Not available	non	non	non	non	non	non	non	non	non	non	non	non	non	non	non	non	Taraba	North east	Coll of Edu, Jalingo	Dept of Biology	College of Education, Jalingo	College	Public	Jalingo	8.88	11.37	faliing grain	yes	no	no	no	no	no	yes	no	yes	no	no	no	no	1	0
Nwoke BEB, Nwoke EA, Ukaga CN & Nwachukwu MI. (2010). Epidemiological characteristics of bancroftian filariasis and the Nigerian environment. Journal of Public Health & Epidemiology 2(6): 113-117.	2010	LF	Journal of Public Health & Epidemiology	Not available	Not available	Not available	Not available	non	non	non	non	non	non	non	non	non	non	non	non	non	non	non	non	Imo	South east	Imo State Uni	Department of Animal and Environmental Biology	Imo state University, Owerri	University	Public	Owerri	5.48	7.03	faliing grain	yes	no	no	no	no	no	no	no	no	no	no	yes	no	4	0
Ojurongbe O, Akinbo JA, Ogiogwa IJ, Bolaji OS & Adeyeba OA. (2010). Lymphatic filariasis in a rural community in Nigeria: a challenge ahead. African Journal of Medicine & Medical Sciences 39 Suppl:179-183.	2010	LF	African Journal of Medicine & Medical Sciences	http://www.ajol.info/index.php/jmms	Not available	Not available	Not available	non	non	non	non	non	non	non	non	non	non	non	non	non	non	non	non	Osun	South west	LAUTECH Osogbo	Dept of Medical Microbiology and Parasitology	Ladoke Akintola University of Technology, Osogbo	University	Public	Osogbo	7.77	4.57	faliing grain	yes	no	no	no	no	no	yes	no	no	no	no	no	no	5	0
Okon OE, Iboh CI & Opara KN. (2010). Bancroftian filariasis among the Mbembe people of Cross River state, Nigeria. Journal of Vector Borne Diseases. 47(2):91-96.	2010	LF	Journal of Vector Borne Diseases	http://www.mrcindia.org/journal/	1.177	<2	Journal website	non	non	non	non	non	non	non	non	non	non	non	non	non	non	non	non	Cross River	South south	Uni Cal	Dept of Zoology & Environmental Biology	University of Calabar	University	Public	Calabar	4.95	8.32	faliing grain	yes	no	no	no	no	no	yes	no	no	yes	no	no	no	3	0
Adeleke MA, Mafiana CF, Sam-Wobo SO, Akinwale OP, Olatunde GO, Sanfo SM, Adjami A & Toè L. (2010). Molecular characterisation of the Simulium damnosum complex (Diptera: Simuliidae) found along the Osun River system, in south-western Nigeria. Annals of Tropical Medicine and Parasitology. 104(8):679-683.	2010	Onchocerciasis	Annals of Tropical Medicine & Parasitology	http://www.ingentaconnect.com/content/maney/atmp	1.313	<2	JCR	Molecular Biology Laboratory, WHO/Multidisease Surveillance Centre, Ouagadougou, Burkina Faso.	Burkina Faso	non	non	non	non	non	non	non	non	non	non	non	non	non	non	Lagos	South west	NIMR	Molecular Parasitology Laboratory, Public Health Division	Nigerian Institute of Medical Research, Yaba	Research Institute	Public	Lagos	6.45	3.4	faliing grain	no	yes	no	no	no	yes	no	yes	no	no	no	no	no	5	3
Adeleke MA, Mafiana CF, Sam-Wobo SO, Olatunde GO & Akinwale OP. (2010). Morphotaxonomic studies on Simulium damnosum Theobald Complex (Diptera: Simuliidae) Along Osun River, Southwestern Nigeria. Acta Entomologica Sinica 53(11):1319-1324	2010	onchocerciasis	Acta Entomologica Sinica	http://www.insect.org.cn/EN/column/column105.shtml	0.896	<2	journal website	non	non	non	non	non	non	non	non	non	non	non	non	non	non	non	non	Lagos	South west	NIMR	Molecular Parasitology Laboratory, Public Health Division	Nigerian Institute of Medical Research, Yaba	Research Institute	Public	Lagos	6.45	3.4	faliing grain	no	yes	no	no	no	no	no	yes	no	no	no	no	no	5	0
Adeleke MA, Mafiana CF, Sam-Wobo SO, Olatunde GO, Ekpo UF, Akinwale OP & Toe L. (2010). Biting behaviour of Simulium damnosum complex and Onchocerca volvulus infection along the Osun River, Southwest Nigeria. Parasites & vectors. 3:93	2010	Onchocerciasis	Parasites & vectors	http://www.parasitesandvectors.com/	3.25	3 to 5	Journal website	Molecular Biology Laboratory, WHO/Multidisease Surveillance Centre, Ouagadougou, Burkina Faso.	Burkina Faso	non	non	non	non	non	non	non	non	non	non	non	non	non	non	Lagos	South west	NIMR	Molecular Parasitology Laboratory, Public Health Division	Nigerian Institute of Medical Research, Yaba	Research Institute	Public	Lagos	6.45	3.4	faliing grain	no	yes	no	no	no	yes	no	yes	no	no	no	no	no	6	1
Adeoye AO, Ashaye AO, Onakpoya OH. (2010) Perception and attitude of people toward onchocerciasis (river blindness) in South Western Nigeria. Middle East Afr J Ophthalmol. 17(4):310-4.	2010	Onchocerciasis	Middle East African Journal of Ophthalmology	http://www.meajo.org/	Not available	Not available	Not available	non	non	non	non	non	non	non	non	non	non	non	non	non	non	non	non	Osun	South west	OAU Teaching Hospital, Ile-Ife	Ophthalmology Unit	Obafemi Awolowo University Teaching Hospital, Ile-Ife	Hospital	Public	Ile-Ife	7.47	4.57	Nigeria Gazetteer	no	yes	no	no	no	no	no	no	yes	no	no	no	no	3	0
Agbolade OM, Odutola OM, Idowu B & Agu NC. (2010). Biting knowledge of blackfly among students and workers of a Nigerian tertiary institution. International Journal of Medicine and Medical Sciences 2(6):196-199.	2010	Onchocerciasis	International Journal of Medicine and Medical Sciences	http://recentscience.org/ijmms-international-journal-of-medicine-and-medical-sciences/	3.228	3 to 5	Journal website	non	non	non	non	non	non	non	non	non	non	non	non	non	non	non	non	Ogun	South west	OOU	Parasitology and Medical Entomology Laboratory, Dept of Plant Science and Applied Zoology	Olabisi Onabanjo University	University	Public	Ago-Iwoye	6.94	3.92	faliing grain	no	yes	no	no	no	no	no	no	yes	no	no	no	no	4	0
Akinbo FO & Okaka CE. (2010). Hyperendemicity of onchocerciasis in Ovia Northeast Local Government Area, Edo State, Nigeria. East African Journal of Public Health 7(1):84-86.	2010	Onchocerciasis	East African Journal of Public Health	http://www.ajol.info/index.php/eajph	not available	not available	not available	non	non	non	non	non	non	non	non	non	non	non	non	non	non	non	non	Edo	South south	UniBen Teaching Hospital	Dept of Pathology	University of Benin Teaching Hospital	Hospital	Public	Benin	6.34	5.63	faliing grain	no	yes	no	no	no	no	yes	no	no	yes	yes	no	no	2	0
Babalola OE, Umeh RE & Mahmoud AO. (2010). Computerized motion sensitivity screening tests in a multicountry rural onchocercal community survey in Africa. Middle East African Journal of Ophthalmology (4):320-324.	2010	Onchocerciasis	Middle East African Journal of Ophthalmology	http://www.meajo.org/	Not available	Not available	Not available	non	non	non	non	non	non	non	non	non	non	non	non	non	non	non	non	Abuja	North central	Rachel Eye Center, Garki		Rachel Eye Center, Garki	Hospital	Public	Abuja	9.08	7.53	faliing grain	no	yes	no	no	no	no	yes	no	no	yes	no	no	no	3	0
Mbanefo EC, Eneanya CI, Nwaorgu OC, Otiji MO, Oguoma VM & Ogolo BA. (2010). Onchocerciasis in Anambra State, Southeast Nigeria: endemicity and clinical manifestations. Postgraduate Medical Journal 86:578-583.	2010	Onchocerciasis	Postgraduate Medical Journal	http://pmj.bmj.com/	1.939	<2	Journal website	non	non	non	non	non	non	non	non	non	non	non	non	non	non	non	non	Anambra	South east	Unizik	Department of Parasitology and Entomology	Nnamdi Azikiwe University, Awka	University	Public	Awka	6.21	7.07	faliing grain	no	yes	no	no	no	no	yes	no	no	yes	no	no	no	6	0
Umeh RE, Babalola OE, Mahmoud AO, Okoye OI, Asana UE, Umeh CN, Braide E, Biritwum R & Seketeli A. (2010). Utility and effectiveness of computerised motion sensitivity screening tests in rural onchocercal community survey. West African Journal of Medicine 29(6):412-6.	2010	Onchocerciasis	West African Journal of Medicine	http://www.ajol.info/index.php/wajm	Not available	Not available	Not available	African Programme for Onchocerciasis Control, WHO/APOC, Ouagadougou, Burkina Faso	Burkina Faso	Department of Community Health, Ghana Medical School, Accra.	Ghana	non	non	non	non	non	non	non	non	non	non	non	non	Enugu	South east	UNN	Dept of Ophtalmology	University of Nigeria, Enugu Campus	University	Public	Enugu	6.44	7.49	faliing grain	no	yes	no	no	no	no	no	no	no	yes	no	no	no	7	2
Umeh RE, Mahmoud AO, Hagan M, Wilson M, Okoye OI, Asana U, Biritwum R, Ogbu-Pearce P, Elhassan E, Yaméogo L, Braide EI & Seketeli A. (2010). Prevalence and distribution of ocular onchocerciasis in three ecological zones in Nigeria. African Journal of Medicine & Medical Sciences 39(4):267-275.	2010	Onchocerciasis	African Journal of Medicine & Medical Sciences	http://www.ajol.info/index.php/jmms	Not available	Not available	Not available	Eye Care Unit, Ghana Health Services, Accra, Ghana.	Ghana	Department of Community Health, Ghana Medical School, Accra	Ghana	Noguchi Memorial Institute for Medical Research, Legon, Ghana	Ghana	Sightsavers West Africa Regional Office, Dakar, Senegal.	Senegal	African Programme for Onchocerciasis Control, WHO/APOC, Ouagadougou, Burkina Faso	Burkina Faso	non	non	non	non	non	non	Enugu	South east	UNN	Faculty of Medical Sciences	University of Nigeria, Enugu Campus	University	Public	Enugu	6.44	7.49	faliing grain	no	yes	no	no	no	no	yes	no	no	yes	no	no	dematological and opthamological examination	7	5
Uttah (2010). Onchocerciasis in the upper imo river basin, Nigeria: prevalence and comparative study of waist and shoulder snips from mesoendemic communities. Iran Journal of Parasitology 5(2):33-41	2010	Onchocerciasis	Iranian Journal of Parasitology	http://ijpa.tums.ac.ir/index.php/ijpa	0.42	<2	Research gate website	non	non	non	non	non	non	non	non	non	non	non	non	non	non	non	non	Cross River	South south	Cross River Uni of Tech	Dept of Biological Sciences	Cross River University of Technology, Calabar	University	Public	Calabar	4.95	8.32	faliing grain	no	yes	no	no	no	no	yes	no	no	no	no	no	no	1	0
Chukwuocha UM, Ukaga CN, Dozie INS, Nwoke BEB, Ajero CMU & Nwachukwu MI. (2010). Local knowledge and perception on the transmission. Treatment and prevention of loiasis in parts of Niger Delta area of Imo State, Nigeria. Nigerian Journal of Parasitology 31(1): 21-25	2010	Loa loa	Nigerian Journal of Parasitology	http://www.ppsn.org.ng/publications/nigerian-journal-of-parasitology.html	not available	not available	not available	non	non	non	non	non	non	non	non	non	non	non	non	non	non	non	non	Imo	South east	Imo State Uni		Imo State University, Owerri	University	Public	Owerri	5.48	7.03	faliing grain	no	no	yes	no	no	no	no	no	yes	no	no	no	no	6	0
Agere IJ, Istifanus WA & Kela SL. (2010). Water usage and transmission of Schistosoma haematobium in Jalingo and Ardokola Local Government Area of Taraba State, Nigeria. Nigerian Journal of Science, Technology and Environmental Education 3(1):87-95.	2010	Schistosomiasis	Nigerian Journal of Science, Technology and Environmental Education	http://www.nijostee.net/index.php?option=com_content&view=frontpage&Itemid=3	Not available	Not available	Not available	non	non	non	non	non	non	non	non	non	non	non	non	non	non	non	non	Taraba	North east	COE	Biology Department	College of Education, Jalingo	College	Public	Jalingo	8.88	11.37	faliing grain	no	no	no	yes	no	no	yes	no	no	no	no	no	no	3	0
Ejima IAA & Odaibo AB. (2010). Urinary schistosomiasis in the Niger-Benue basin of Kogi state, Nigeria. International Journal of Tropical Medicine 5(3):73-80.	2010	Schistosomiasis	International Journal of Tropical Medicine	http://www.medwelljournals.com/journalhome.php?jid=1816-3319	Not available	Not available	Not available	non	non	non	non	non	non	non	non	non	non	non	non	non	non	non	non	Kogi	North central	Fed Poly Idah	Dept of Science Laboratory Technology	Federal Polytechnic, Idah	Polytechnic	Public	Idah	7.11	6.73	faliing grain	no	no	no	yes	no	no	yes	no	no	no	no	no	no	2	0
Ekpo UF, Laja-Deile A, Oluwole AS, Sam-Wobo SO, Mafiana, CF. (2010). Urinary schistosomiasis among preschool children in a rural community near Abeokuta, Nigeria. Parasites & vectors. 3:58.	2010	Schistosomiasis	Parasites & vectors	http://www.parasitesandvectors.com/	3.25	3 to 5	Journal website	non	non	non	non	non	non	non	non	non	non	non	non	non	non	non	non	Ogun	South west	UNAAB	Dept of Biological Sciences	Federal University of Agriculture, Abeokuta	University	Public	Abeokuta	7.15	3.35	faliing grain	no	no	no	yes	no	no	yes	no	yes	no	no	no	no	5	0
Goselle NO, Anegbe D, Imandeh GN, Dakul DA, Onwuliri ACF, Abba OJ, Udeh OE & Abelau A. (2010). Schistosoma mansoni infections amongst school children in Jos, Nigeria. Science World Journal 5(1).	2010	Schistosomiasis	Science World Journal	http://www.scienceworldjournal.org/	Not available	Not available	Not available	South South International Centre for AIDS Care and Treatment Programmes (ICAP), Mailman School of Public Health, USA	USA	non	non	non	non	non	non	non	non	non	non	non	non	non	non	Plateau	North central	UniJos	Dept of Zoology	University of Jos	University	Public	Jos	9.92	8.9	faliing grain	no	no	no	yes	no	no	yes	no	yes	no	no	no	no	7	1
Gutman J, Emukah E, Okpala N, Okoro C, Obasi A, Miri ES, Richards FO Jr. (2010) Effects of annual mass treatment with ivermectin for onchocerciasis on the prevalence of intestinal helminths. Am J Trop Med Hyg. 83(3):534-41	2010	STH	American Journal of Tropical Medicine & Hygiene	http://www.ajtmh.org/	2.534	2 to 3	JCR	Emory University School of Medicine, Division of Pediatric Infectious Diseases, Atlanta	USA	Georgia and Children’s Healthcare of Atlanta, Atlanta, Georgia	USA	The Carter Center, Atlanta, Georgia	USA	non	non	non	non	non	non	non	non	non	non	N/A	N/A	N/A	N/A	N/A	N/A	N/A	N/A	N/A	N/A	N/A	no	no	no	no	yes	no	yes	no	yes	no	no	no	no	4	3
Houmsou R, Kela S, Suleiman M & Ogidi J. (2010). Perceptions and assessment of risk factors in Schistosoma haematobium infection in Buruku and Katsina-Ala Local Government Areas of Benue State-Nigeria. The Internet Journal of Infectious Diseases 8(1)	2010	Schistosomiasis	The Internet Journal of Infectious Diseases	http://archive.ispub.com/journal/the-internet-journal-of-infectious-diseases/	Not available	Not available	Not available	non	non	non	non	non	non	non	non	non	non	non	non	non	non	non	non	Benue	North central	Univ of Mkar	Dept of Biological Sciences	University of Mkar, Mkar	University	Public	Mkar	7.33	9.03	http//geonames.nga.mil/ggmaviewer/	no	no	no	yes	no	no	yes	no	yes	no	no	no	no	4	0
Okon OE, Obi AE & Opara KN. (2010). The efficacy of artesunate in the treatment of urinary schistosomiasis in Ogoja, Cross River State, Nigeria. The Internet Journal of Tropical Medicine 6(2)	2010	Schistosomiasis	The Internet Journal of Tropical Medicine	http://archive.ispub.com/journal/the-internet-journal-of-tropical-medicine/#sthash.baEO5Ecl.dpbs	not available	not available	not available	non	non	non	non	non	non	non	non	non	non	non	non	non	non	non	non	Cross River	South south	UniCal	Dept of Zoology and Environmental Biology	University of Calabar	University	Public	Calabar	4.95	8.32	faliing grain	no	no	no	yes	no	no	yes	no	no	no	yes	no	no	3	0
Abdullahi N, Garba B, Kutama AS (2010) Urinary schistosomiasis among children, in Wasai Special Primary School Minjibir Local Government, Kano State, Nigeria. International Journal of Biomedical and Health Sciences 6:3	2010	Schistosomiasis	International Journal of Biomedical and Health Sciences	http://www.klobex.org/ijbhs.htm	Not available	Not available	Not available	non	non	non	non	non	non	non	non	non	non	non	non	non	non	non	non	Kano	North west	BUK	Dept of Biological Sciences	Bayero University, Kano	University	Public	Kano	12	8.52	faliing grain	no	no	no	yes	no	no	yes	no	no	no	no	no	no	3	0
Ugbomoiko US, Ofoezie IE, Okoye IC & Heukelbach J. (2010). Factors associated with urinary schistosomiasis in two peri-urban communities in South-western Nigeria. Annals of Tropical Medicine & Parasitology 104(5):409-19.	2010	Schistosomiasis	Annals of Tropical Medicine & Parasitology	http://www.ingentaconnect.com/content/maney/atmp	1.313	<2	JCR	Department of Community Health, School of Medicine, Federal University of Ceara´, Rua Professor Costa Mendes 1608, Fortaleza, CE 60430-140, Brasil	Brasil	Anton Breinl Centre for Public and Tropical Medicine, School of Public Health, Tropical Medicine and Rehabilitation Sciences, James Cook University, Townsville, Queensland, 4810, Australia	Australia	non	non	non	non	non	non	non	non	non	non	non	non	Kwara	North central	Uni Ilorin	Dept of Zoology	University of Ilorin	University	Public	Ilorin	8.5	4.55	faliing grain	no	no	no	yes	no	no	yes	no	yes	no	no	no	no	3	1
Salawu OT, Odaibo AB. (2013) Schistosomiasis among pregnant women in rural communities in Nigeria. Int J Gynaecol Obstet. 1. doi:pii:S0020-7292(13)00134-3.	2010	Schistosomiasis	International Journal of Gynecology & Obstetrics	http://www.journals.elsevier.com/international-journal-of-gynecology-and-obstetrics/	1.836	<2	Journal website	non	non	non	non	non	non	non	non	non	non	non	non	non	non	non	non	Oyo	South west	UI	Dept of Zoology	University of Ibadan	University	Public	Ibadan	7.39	3.9	faliing grain	no	no	no	yes	no	no	yes	no	no	no	no	no	no	2	0
Akinbo FO, Okaka CE & Omoregie R. (2010). Prevalence of intestinal parasitic infections among HIV patients in Benin City, Nigeria. Libyan Journal of Medicine 5.	2010	STH	Libyan Journal of Medicine	http://www.libyanjournalofmedicine.net/index.php/ljm	Not available	Not available	Not available	non	non	non	non	non	non	non	non	non	non	non	non	non	non	non	non	Edo	South south	University of Benin Teaching Hospital	Dept of Pathology	University of Benin Teaching Hospital	Hospital	Public	Benin	6.34	5.63	faliing grain	no	no	no	no	yes	no	yes	no	no	no	no	no	no	3	0
Amadi EC, Ebenizer A & Azuonwu O. (2010). The influence of community ecology and behaviour on the bionomics of intestinal helminthiasis in parts of Niger Delta, Nigeria. Nigerian Journal of Parasitology 31(2): 84	2010	STH	Nigerian Journal of Parasitology	http://www.ajol.info/index.php/njpar	Not available	Not available	Not available	non	non	non	non	non	non	non	non	non	non	non	non	non	non	non	non	Rivers	South south	RSUST	Dept of Applied and Environmental Biology	Rivers State University of Science and Technology	University	Public	Port Harcourt	4.79	7	faliing grain	no	no	no	no	yes	no	yes	no	no	no	no	no	no	3	0
Danladi YK, Manga SS, Obaroh IO. (2010). Relative prevalences of Ascaris lumbricoides and Entamoeba histolytica infections in school children at Yauri Emirate of Kebbi state, northwestern Nigeria. International Journal of Natural and Applied Sciences, 6(1): 81-84.	2010	STH	International Journal of Natural and Applied Sciences	http://www.waset.org/journals/ijnas/	Not available	Not available	Not available	non	non	non	non	non	non	non	non	non	non	non	non	non	non	non	non	Kebbi	North west	Kebbi State Uni of Science and Tech	Dept of Biological Sciences	Kebbi State University of Science and Technology	University	Public	Aliero	12.28	4.45	faliing grain	no	no	no	no	yes	no	yes	no	yes	no	no	no	no	3	0
Ezeigbo EU, Orji NM, Ukaga CN & Nwoke BEB. (2010). The prevalence of hookworm infection in Uganda communities of the Niger Delta, Southern Nigeria. Biological and Environmental Science Journal for the Tropics 7(1): 43-48.	2010	STH	Biological and Environmental Science Journal for the Tropics	http://database3.com/b/biological-and-environmental-sciences-journal-for-the-tropics-4%281-e2093	Not available	Not available	Not available	non	non	non	non	non	non	non	non	non	non	non	non	non	non	non	non	Imo	South east	Imo State Uni	Dept of Animal & Environmental Biology	Imo State University, Owerri	University	Public	Owerri	5.48	7.03	faliing grain	no	no	no	no	yes	no	yes	no	yes	no	no	no	no	4	0
Ilechukwu GC, Ilechukwu CG, Ozumba AN, Ojinnaka NC, Ibe BC & Onwasigwe CN. (2010). Some behavioural risk factors for intestinal helminthiasis in nursery and primary school children in Enugu, south eastern Nigeria. Nigerian Journal of Clinical Practice 13(3):288-293.	2010	STH	Nigerian Journal of Clinical Practice	http://www.njcponline.com/	0.263	<2	Journal website	non	non	non	non	non	non	non	non	non	non	non	non	non	non	non	non	Enugu	South east	UNTH	Dept of Paediatrics	University of Nigeria Teaching Hospital	Hospital	Public	Enugu	6.44	7.49	faliing grain	no	no	no	no	yes	no	yes	no	yes	no	no	no	no	6	0
Ogbuagu CN , Eneanya CI, Chukwuma C, Ogbuagu EN, Oguoma VM (2010) High Prevalence Of Intestinal Parasites In A Nigerian Tertiary Health Institution. The Internet Journal of Parasitic Diseases. 4:2.	2010	STH	The Internet Journal of Parasitic Diseases	http://archive.ispub.com/journal/the-internet-journal-of-parasitic-diseases/volume-4-number-2/high-prevalence-of-intestinal-parasites-in-a-nigerian-tertiary-health-institution.html#sthash.9ANtADOi.dpbs	Not available	Not available	Not available	non	non	non	non	non	non	non	non	non	non	non	non	non	non	non	non	Anambra	South east	UniZik Teaching Hosp	Accident & Emergency Department	Nnamdi Azikiwe University Teaching Hospital, Nnewi	Hospital	Public	Nnewi	6.01	6.92	http//geonames.nga.mil/ggmaviewer/	no	no	no	no	yes	no	yes	no	yes	no	yes	no	no	5	0
Oninla SO, Onayade AA & Owa JA. (2010). Impact of intestinal helminthiases on the nutritional status of primary-school children in Osun state, south-western Nigeria. Annals of Tropical Medicine & Parasitology 104(7):583-94.	2010	STH	Annals of Tropical Medicine & Parasitology	http://www.ingentaconnect.com/content/maney/atmp	1.313	<2	JCR	non	non	non	non	non	non	non	non	non	non	non	non	non	non	non	non	Osun	South west	LAUTECH Osogbo	Dept of Paediatrics and Child Health	Ladoke Akintola University of Technology, Osogbo	University	Public	Osogbo	7.77	4.57	faliing grain	no	no	no	no	yes	no	yes	no	yes	no	no	no	no	3	0
Ogwurike BA, Ajayi JA, Ajayi OO, Olaniyan O, Nangna’an JY Oluwadare A T, Ogo NI (2010) A comparative study of helminthiasis among pupils of private and public primary schools in Jos North Local Government area of Plateau state, Nigeria. Nigerian Annals of Natural Sciences. 10 (1): 28 – 47	2010	Schistosomiasis	Nigerian Annals of Natural Sciences	Not available	Not available	Not available	Not available	non	non	non	non	non	non	non	non	non	non	non	non	non	non	non	non	Plateau	North central	UniJos	Dept of Zoology	University of Jos	University	Public	Jos	9.92	8.9	faliing grain	no	no	no	no	yes	no	yes	no	yes	no	no	no	no	7	0
Onyeneho NG, Yinkore P, Egwuage J and Emukah E (2010) Perceptions, Attitudes and Practices on Schistosomiasis in Delta State, Nigeria. Tanzania Journal of Health Research 12:4	2010	Schistosomiasis	Tanzania Journal of Health Research	http://www.ajol/index.php/thrb	Not available	Not available	Not available	non	non	non	non	non	non	non	non	non	non	non	non	non	non	non	non	Enugu	South east	UNN	Dept of Sociology/Anthropology	University of Nigeria, Nsukka	University	Public	Nsukka	6.86	7.39	faliing grain	no	no	no	yes	no	no	no	no	yes	no	no	no	no	4	0
Igumbor EO, Ojo SKS, Olateru-Olagbegi A (2010) Detection of urinary schistosomiasis among school age children in Ukwuani L.G.A of Delta State, Nigeria. The South Pacific Journal of Natural and Applied Sciences, 28, 48-5	2010	Schistosomiasis	The South Pacific Journal of Natural and Applied Sciences	www.publish.csiro.au/nid/248.htm	Not available	Not available	Not available	non	non	non	non	non	non	non	non	non	non	non	non	non	non	non	non	Delta	South south	Novena University, Ogume	Dept of Public Health and Community Health	Novena University, Ogume	University	Private	Ogume	5.698	5.926	state mid point	no	no	no	yes	no	no	yes	no	yes	no	no	no	no	3	0
Amuta EU, Houmsou RS,Mker SD (2010) Knowledge and risk factors of intestinal parasitic infections among women in Makurdi, Benue State. Asian Pacific Journal of Tropical Medicine 993-996	2010	STH	Asian Pacific Journal of Tropical Medicine	http://www.elsevier.com/journals/asian-pacific-journal-of-tropical-medicine/1995-7645	0.502	<2	Journal website	non	non	non	non	non	non	non	non	non	non	non	non	non	non	non	non	Benue	North central	University of Agric Makurdi	Dept of Biological Sciences	University of Agriculture Makurdi	University	Public	Makurdi	7.74	8.51	faliing grain	no	no	no	no	yes	no	yes	no	yes	no	no	no	no	3	0
Emmy-Egbe IO (2010) Prevalence of intestinal helminthes parasite in relation to age and occupation in Ihiala, Anambra state, Nigeria. Natural and Applied Sciences Journal. 11:2	2010	STH	Natural and Applied Sciences Journal	www.naasjournal-ng.org	Not available	Not available	Not available	non	non	non	non	non	non	non	non	non	non	non	non	non	non	non	non	Anambra	South east	Anambra State Uni	Dept of Biological Sciences	Anambra State University, Uli	University	Public	Uli	5.7833	6.8666	Nigeria Gazetteer	no	no	no	no	yes	no	yes	no	yes	no	no	no	no	1	0
Mbanefo EC, Eneanya CI, Nwaorgu OC, Oguoma VM, Otiji MO & Ogolo BA (2010) Onchocerciasis in Anambra State, Southeast Nigeria: clinical and psychological aspects and sustainability of community directed treatment with ivermectin (CDTI). Postgrad Med J 86: 573 – 577.	2010	Onchocerciasis	Postgraduate Medical Journal	http://pmj.bmj.com/	1.939	<2	Journal website	non	non	non	non	non	non	non	non	non	non	non	non	non	non	non	non	Anambra	South east	Unizik	Department of Parasitology and Entomology	Nnamdi Azikiwe University, Awka	University	Public	Awka	6.21	7.07	faliing grain	no	yes	no	no	no	no	no	no	yes	yes	no	no	no	6	0
Okonkwo CI, Iroha IR, Ayogu TE, Oji AE & Onwa NC (2010) Epidemiology of human onchocerciasis among farmers in Ebonyi State, Nigeria. International Journal of Medicine and Medical Sciences Vol. 2(8), pp. 246-250	2010	Onchocerciasis	International Journal of Medicine and Medical Sciences	http://recentscience.org/ijmms-international-journal-of-medicine-and-medical-sciences/	3.228	3 to 5	Journal website	non	non	non	non	non	non	non	non	non	non	non	non	non	non	non	non	Ebonyi	South east	Ebonyi State Uni	Dept of Opthalmology	Ebonyi State University Teaching Hospital, Abakaliki	University	Public	Abakaliki	6.32	8.12	faliing grain	no	yes	no	no	no	no	yes	no	no	yes	no	no	no	5	0
Abanobi OC (2010) Onchocerciasis Control in South Eastern Nigeria: Prevalence Survey and Community-based Mass Distribution of Ivermectin. Afr J Med Phy, Biomed Eng & Sc, 2, 21 - 27	2010	Onchocerciasis	African Journal of Medical Physics, Biomedical Engineering & Sciences	www. Africanbmes.org/ajmbs/	Not available	Not available	Not available	non	non	non	non	non	non	non	non	non	non	non	non	non	non	non	non	Imo	South east	FUTO	Dept of Public Health Technology	Federal University of Technology, Owerri	University	Public	Owerri	5.48	7.03	faliing grain	no	yes	no	no	no	no	yes	no	no	no	no	no	no	1	0
Ekejindu IM, Okeke EK, Abah B, Okpala E, Ezeagwuna DA & O Onwurah (2010) Malaria and hookworm co-infection among pregnant and non-pregnant women in a semi-urban area in Anambra State, Nigeria. World Journal of Medical Sciences 5(3): 62-64.	2010	STH	World Journal of Medical Sciences	www.idosi.org/wjms/wjms.htm	Not available	Not available	Not available	non	non	non	non	non	non	non	non	non	non	non	non	non	non	non	non	Anambra	South east	UniZik Nnewi Campus		Nnamdi Azikiwe University, Nnewi	University	Public	Nnewi	6.01	6.92	http//geonames.nga.mil/ggmaviewer/	no	no	no	no	yes	no	yes	no	no	no	yes	no	no	6	0
Gyuse KI, Ofoezie IE & Ogunniyi TAB (2010) The Effect of Urinary Schistosomiasis on the Health of Children in Selected Rural Communities of Osun State, Nigeria. J Trop Med Parasitol. 33:7-16.	2010	Schistosomiasis	Journal of Tropical Medicine and Medical Parasitology	www.ptat.thaigov.net	Not available	Not available	Not available	non	non	non	non	non	non	non	non	non	non	non	non	non	non	non	non	Osun	South west	OAU	Dept of Ecology and Environmental Studies	Obafemi Awolowo University. Ile-Ife	University	Public	Ile-Ife	7.47	4.57	Nigeria Gazetteer	no	no	no	yes	no	no	yes	no	yes	no	no	no	no	3	0
Casmir ICF, Matur BM & Ikeneche NF (2010) Urinary schistosomiasis in the Federal Capital Territory Abuja Nigeria. Acta Parasitologica Globalis 1(2): 15-19.	2010	Schistosomiasis	Acta Parasitologica Globalis	www.idosi.org/apg/apg.htm	Not available	Not available	Not available	non	non	non	non	non	non	non	non	non	non	non	non	non	non	non	non	Abuja	North central	Univ of Abuja	Dept of Veterinary Microbiology	University of Abuja	University	Public	Abuja	9.08	7.53	faliing grain	no	no	no	yes	no	no	yes	no	no	no	no	no	no	3	0
Bala AY & Yakubu DP (2010) A survey of hookworm infection among pupils of school age in Jos-North, Plateau State, Nigeria. Nigerian Journal of Basic and Applied Science 18(2): 237-242.	2010	STH	Nigerian Journal of Basic and Applied Science	www.udusok.edu.ng/journal/‎	Not available	Not available	Not available	non	non	non	non	non	non	non	non	non	non	non	non	non	non	non	non	Sokoto	North west	UDU	Dept of Biological Sciences	Usmanu Danfodiyo University, Sokoto	University	Public	Sokoto	13.05	5.23	faliing grain	no	no	no	no	yes	no	yes	no	no	no	no	no	no	2	0
Chirdan OO, Akosu JT, Adah SO (2010) Intestinal parasites in children attending day care centers in Jos, Central Nigeria. Niger J Med.19(2):219-222.	2010	STH	Nigerian journal of medicine	http://www.nigerianjournalofmedicine.com/index.php/njm	Not available	Not available	Not available	non	non	non	non	non	non	non	non	non	non	non	non	non	non	non	non	Plateau	North central	UniJos	Dept of Community Medicine	University of Jos	University	Public	Jos	9.92	8.9	faliing grain	no	no	no	no	yes	no	yes	no	yes	no	no	no	no	3	0
Nmorsi OPG, Irior DO, Abu M (2010) Serum cytokines profiles in Nigerian children with Ascaris lumbricoides infection. Asian Pacific Journal of Tropical Medicine. 3(4), 288–291	2010	STH	Asian Pacific Journal of Tropical Medicine	http://www.elsevier.com/journals/asian-pacific-journal-of-tropical-medicine/1995-7645	0.502	<2	Journal website	non	non	non	non	non	non	non	non	non	non	non	non	non	non	non	non	Edo	South south	Ambrose Alli Univ	Dept of Zoology	Ambrose Alli University, Ekpoma	University	Public	Ekpoma	6.74	6.13	http//geonames.nga.mil/ggmaviewer/	no	no	no	no	yes	no	yes	no	no	no	no	no	no	3	0
Inabo HI & John HD (2010) Intestinal helminthes among children in orphanages in some parts of Kaduna State, Nigeria. Continental J. Microbiology 4: 31-36	2010	STH	Continental Journal of Microbiology	http://www.wiloludjournal.com	Not available	Not available	Not available	non	non	non	non	non	non	non	non	non	non	non	non	non	non	non	non	Kaduna	North west	ABU	Dept of Microbiology	Ahmadu Bello University, Zaria	University	Public	Zaria	11.11	7.73	Nigeria Gazetteer	no	no	no	no	yes	no	yes	no	no	no	no	no	no	2	0
Ngele KK & Osonwa UE (2010) Prevalence of Lymphatic Filariasis among Adults in Ofumbongha Comminities in Obubra Local Government Area of Cross River State, Nigeria. Nigerian Journal of Pharmaceutical Research, Vol. 8 No 1 pp. 158 - 161	2010	LF	Nigerian Journal of Pharmaceutical Research	www.ajol.info/index.php/njpr‎	Not available	Not available	Not available	non	non	non	non	non	non	non	non	non	non	non	non	non	non	non	non	Ebonyi	South east	Akanu Ibiam Federal Polytechnic	Dept. of Science Laboratory Technology	Akanu Ibiam Federal Polytechnic	Polytechnic	Public	Unwana Afikpo	6.25365	8.0277	faliing grain	yes	no	no	no	no	no	yes	no	no	yes	no	no	no	2	0
Omudu EA & Okafor FC (2010) A comparative study of chronic lymphatic filariasis-related knowledge, attitudes and perception among three ethnic groups in Benue State, Nigeria. Nigerian Journal of Parasitology 31 (1)	2010	LF	Nigerian Journal of Parasitology	http://www.ajol.info/index.php/njpar	Not available	Not available	Not available	non	non	non	non	non	non	non	non	non	non	non	non	non	non	non	non	Benue	North central	Benue State Uni	Dept of Biological Sciences	Benue State University	University	Public	Makurdi	7.74	8.51	faliing grain	yes	no	no	no	no	no	no	no	yes	no	no	no	no	2	0
Ukpai OM & Eluwa MC (2010) Lymphatic filariasis (LF) Aedes albopictus: A new entrant. Zoologist (The) 8 (2)	2010	LF	The Zoologist	www.ajol.info/index.php/tzool‎	Not available	Not available	Not available	non	non	non	non	non	non	non	non	non	non	non	non	non	non	non	non	Abia	South east	Michael Okpara University of Agric	Dept of Biological Sciences	Michael Okpara University of Agriculture, Umudike	University	Public	Umudike	5.37483	7.52242	state mid point	yes	no	no	no	no	no	no	yes	no	no	no	no	no	2	0
Eze NCE, Nzeako SO, Amadi EC (2010) Current status of malaria and urban schistosomiasis infections in the Mammy Market Free Zone of the 34 Field Artillery Brigade in Obinze, Owerri. Nigerian Journal of Parasitology 31 (2)	2010	Schistosomiasis	Nigerian Journal of Parasitology	http://www.ajol.info/index.php/njpar	Not available	Not available	Not available	non	non	non	non	non	non	non	non	non	non	non	non	non	non	non	non	Rivers	South south	UniPort	Dept of Animal and Environmental Biology	University of Port Harcourt	University	Public	Port Harcourt	4.79	7	faliing grain	no	no	no	yes	no	no	yes	no	no	no	no	no	no	3	0
Wagbatsoma VA, Ogbaini E, Esene H & Ibadin K (2010) HIV - sero Positivity and Intestinal Helminthiasis among Children in a Tertiary Health Facility in Benin-City, Nigeria. Nigerian Medical Practitioner 57 (3)	2010	STH	Nigerian Medical Practitioner	www.ajol.info/index.php/nmp	Not available	Not available	Not available	non	non	non	non	non	non	non	non	non	non	non	non	non	non	non	non	Edo	South south	UniBen	Dept of Community Health	University of Benin	University	Public	Benin	6.34	5.63	faliing grain	no	no	no	no	yes	no	yes	no	no	no	yes	no	no	4	0
Uzochukwu BSC, Onwujekwe OE, Umeobieri Ak, Ossai EN, Ibiok NC, Ezeoke U, Ajuba MN (2010) Prevalence and risk factors for schistosomiasis in a rural community of south-east Nigeria. Journal of College of Medicine 15 (1)	2010	Schistosomiasis	Journal of College of Medicine	www.ajol.info/index.php/jcm‎	Not available	Not available	Not available	non	non	non	non	non	non	non	non	non	non	non	non	non	non	non	non	Enugu	South east	UNN Enugu Campus	Dept of Community Medicine	University of Nigeria, Enugu Campus	University	Public	Enugu	6.44	7.49	faliing grain	no	no	no	yes	no	no	yes	no	yes	no	no	no	no	6	0
Onuoha EO (2010) Prevalence and treatment methods of Helminthiasis in Nsukka Zone, Enugu State, Nigeria. Journal of Pharmaceutical and Allied Sciences 7 (2)	2010	STH	Journal of Pharmaceutical and Allied Sciences	www.ajol.info/index.php/jophas‎	Not available	Not available	Not available	non	non	non	non	non	non	non	non	non	non	non	non	non	non	non	non	Enugu	South east	UNN	Dept of Zoology	University of Nigeria	University	Public	Nsukka	6.86	7.39	faliing grain	no	no	no	no	yes	no	yes	no	yes	no	no	no	no	1	0
Biu AA, Luka J, Adamu ZG (2010) Prevalence of Helminths Ova in Faeces of Patients Attending State Specialist Hospital, Maiduguri, Borno State, Nigeria. Sahel Journal of Veterinary Sciences 9(2)	2010	STH	Sahel Journal of Veterinary Sciences	www.ajol.info/index.php/sjvs‎	Not available	Not available	Not available	non	non	non	non	non	non	non	non	non	non	non	non	non	non	non	non	Borno	North east	UniMaid	Department of Veterinary Microbiology and Parasitology	University of Maiduguri	University	Public	Maiduguri	11.85	13.16	faliing grain	no	no	no	no	yes	no	yes	no	no	yes	yes	no	no	3	0
Akeh AM, Ejezie GC, Enyi-Idoh KH, Eja ME, Agba AO, Ogbeche JO (2010) Urinary schistosomiasis, perception and treatment-seeking behaviour in Sankwala, Cross River State, south-eastern Nigeria. Nigerian Journal of Parasitology 31 (1): 7-13	2010	Schistosomiasis	Nigerian Journal of Parasitology	http://www.ajol.info/index.php/njpar	Not available	Not available	Not available	non	non	non	non	non	non	non	non	non	non	non	non	non	non	non	non	Cross River	South south	Cross River Uni of Tech	Department of Biological Sciences	Cross River University of Technology	University	Public	Calabar	4.95	8.32	faliing grain	no	no	no	yes	no	no	yes	no	yes	no	no	no	no	6	0
Akinboye DO, Ogunfetimi AA, Fawole O, Agbolade O, Ayinde OO, Atulomah NOS, Amosu AM, Livingstone R (2010) Control of parasitic infections among workers and inmates in a Nigerian zoo. Nigerian Journal of Parasitology 31 (1): 35-38	2010	STH	Nigerian Journal of Parasitology	http://www.ajol.info/index.php/njpar	Not available	Not available	Not available	non	non	non	non	non	non	non	non	non	non	non	non	non	non	non	non	Ogun	South west	Babcock University	Dept of Public and Allied Health	Babcock University	University	Public	Ilisan Remo	6.9	3.71	faliing grain	no	no	no	no	yes	no	yes	no	no	no	no	no	no	8	0
Akogun OB & Badaki JA. (2011). Management of adenolymphangitis and lymphoedema due to lymphatic filariasis in resource-limited North-eastern Nigeria. Acta Tropica 120 Suppl 1:S69-75.	2011	LF	Acta Tropica	http://www.journals.elsevier.com/acta-tropica/	2.787	2 to 3	JCR	non	non	non	non	non	non	non	non	non	non	non	non	non	non	non	non	Adamawa	North east	The Elephantiasis Project		The Elephantiasis Project, Common Heritage Foundation, Yola	NGO/NGDO	N/A	Yola	10.38	12.87	faliing grain	yes	no	no	no	no	no	no	no	yes	no	yes	no	no	2	0
Akogun OB, Akogun MK, Apake E & Kale OO. (2011). Rapid community identification, pain and distress associated with lymphoedema and adenolymphangitis due to lymphatic filariasis in resource-limited communities of North-eastern Nigeria. Acta Tropica 120 Suppl 1:S62-8.	2011	LF	Acta Tropica	http://www.journals.elsevier.com/acta-tropica/	2.787	3 to 5	JCR	non	non	non	non	non	non	non	non	non	non	non	non	non	non	non	non	Adamawa	North east	The Elephantiasis Project		The Elephantiasis Project, Common Heritage Foundation, Yola	NGO/NGDO	N/A	Yola	10.38	12.87	faliing grain	yes	no	no	no	no	no	no	no	yes	yes	no	no	no	4	0
Amaechi AA, Nwoke BEB, Ukaga CN.(2011). A Comparative Study of Human Lymphatic filariasis Vectors and Filarial Transmission Indices Control Trial Using Insecticide Treated Bednet (ITBN) in Ebonyi State, Nigeria. Global Research Journal of Science 1:18 – 23.	2011	LF	Global Research Journal of Science	Not available	Not available	Not available	Not available	non	non	non	non	non	non	non	non	non	non	non	non	non	non	non	non	Imo	South east	Imo State Uni	Dept of Animal & Environmental Biology	Imo state University, Owerri	University	Public	Owerri	5.48	7.03	faliing grain	yes	no	no	no	no	no	no	yes	no	no	no	no	no	3	0
Ebenezer A, Amadi EC & Agi P (2011). Studies on the microfilaria, antigenemia and clinical signs of bancroftian filariasis in Epie creek communities, Niger Delta, Nigeria. International Research Journal of Microbiology 2(9):370-374.	2011	LF	International Research Journal of Microbiology	http://www.interesjournals.org/IRJM/	Not available	Not available	Not available	non	non	non	non	non	non	non	non	non	non	non	non	non	non	non	non	Rivers	South south	Uni Port	Dept of Animal and Environmental Biology	University of Port Harcourt	University	Public	Port Harcourt	4.79	7	faliing grain	yes	no	no	no	no	no	yes	no	no	yes	no	no	no	3	0
Ekanem IA, Alaribe AAA & Ekanem AP. (2011). Prevalence of Bancroftian filariasis among Edim Otop sub-urban dwellers in Calabar Municipality. Journal of Applied Pharmaceutical Science 01 (09): 63-67.	2011	LF	Journal of Applied Pharmaceutical Science	http://www.japsonline.com/	Not available	Not available	Not available	non	non	non	non	non	non	non	non	non	non	non	non	non	non	non	non	Cross River	South south	Uni Cal	Dept of Medical Microbiology and Parasitology, COMS,	University of Calabar	University	Public	Calabar	4.95	8.32	faliing grain	yes	no	no	no	no	no	yes	no	no	no	no	no	no	3	0
Obi RK, Nwanebu FC, Ndubuisi-Nnaji UU, Okangba CC, Braide W, Orji NM, Ukegbu AD & Ukegbu PO (2011). Endemicity of Lymphatic Filariasis in Three Local Government Areas in Imo State, Nigeria. Australian Journal of Basic and Applied Sciences, 5(5): 875-879.	2011	LF	Australian Journal of Basic and Applied Sciences	http://www.ajbasweb.com/	Not available	Not available	Not available	non	non	non	non	non	non	non	non	non	non	non	non	non	non	non	non	Imo	South east	FUTO	Department of Microbiology	Federal University of Technology, Owerri	University	Public	Owerri	5.48	7.03	faliing grain	yes	no	no	no	no	no	yes	no	no	no	no	no	no	8	0
Omudu & Ochoga (2011). Clinical Epidemiology of Lymphatic Filariasis and Community Practices and Perceptions amongst the Ado People of Benue State, Nigeria. African Journal of Infectious Diseases 5(2):47-53.	2011	LF	African Journal of Infectious Diseases	http://www.ajol.info/index.php/ajid	Not available	Not available	Not available	non	non	non	non	non	non	non	non	non	non	non	non	non	non	non	non	Benue	North central	Benue State Uni	Dept of Biological Sciences	Benue State University	University	Public	Makurdi	7.74	8.51	faliing grain	yes	no	no	no	no	no	yes	no	yes	yes	no	no	no	2	0
Omudu EA & Okafor FC. (2011). Gender dimensions of knowledge, physical and psycho-social burden due to lymphatic filariasis in Benue State, Nigeria. Journal of Parasitology and Vector Biology 3(2): 22-28.	2011	LF	Journal of Parasitology and Vector Biology	http://academicjournals.org/JPVB/	Not available	Not available	Not available	non	non	non	non	non	non	non	non	non	non	non	non	non	non	non	non	Benue	North central	Benue State Uni	Dept of Biological Sciences	Benue State University	University	Public	Makurdi	7.74	8.51	faliing grain	yes	no	no	no	no	no	no	no	yes	yes	no	no	no	2	0
Richards FO, Eigege A, Miri ES, Kal A, Umaru J, Pam D, Rakers LJ, Sambo Y, Danboyi J, Ibrahim B, Adelamo SE, Ogah G, Goshit D, Oyenekan OK, Mathieu E, Withers PC, Saka YA, Jiya J & Hopkins DR. (2011). Epidemiological and entomological evaluations after six years or more of mass drug administration for lymphatic filariasis elimination in Nigeria. PLoS Neglected Tropical Diseases 5(10):e1346.	2011	LF	PLoS Neglected Tropical Diseases	http://www.plosntds.org/	4.569	3 to 5	JCR	The Carter Center, Atlanta, Georgia, United States of America.	USA	Centers for Disease Control, Atlanta, Georgia, United States of America	USA	non	non	non	non	non	non	non	non	non	non	non	non	N/A	N/A	N/A	N/A	N/A	N/A	N/A	N/A	N/A	N/A	N/A	yes	no	no	no	no	no	yes	yes	yes	yes	no	no	no	15	4
Uttah E & Ibeh DC (2011). Multiple filarial species microfilaraemia: a comparative study of areas with endemic and sporadic onchocerciasis. Journal of Vector Borne Diseases 48:197–204.	2011	LF	Journal of Vector Borne Diseases	http://www.mrcindia.org/journal/	1.177	<2	Journal website	non	non	non	non	non	non	non	non	non	non	non	non	non	non	non	non	Cross River	South south	Cross River Uni of Tech	Dept of Biological Sciences	Cross River University of Technology	University	Public	Calabar	4.95	8.32	faliing grain	yes	yes	yes	no	no	no	yes	no	no	no	no	no	no	2	0
Uttah EC. (2011). Prevalence of endemic Bancroftian filariasis in the high altitude region of south-eastern Nigeria. Journal of Vector Borne Diseases 48(2):78-84.	2011	LF	Journal of Vector Borne Diseases	http://www.mrcindia.org/journal/	1.177	<2	Journal website	non	non	non	non	non	non	non	non	non	non	non	non	non	non	non	non	Cross River	South south	Cross River Uni of Tech	Dept of Biological Sciences	Cross River University of Technology	University	Public	Calabar	4.95	8.32	faliing grain	yes	no	no	no	no	no	yes	no	no	yes	no	no	no	1	0
Adeleke MA, Sam-Wobo SO, Mafiana CF & Olatunde GO. (2011). Perception On Bioecology Of Onchocerciasis Vectors Around Osun River, South-Western Nigeria. Journal of Public Health and Epidemiology 3(4):162–166.	2011	Onchocerciasis	Journal of Public Health & Epidemiology	http://www.academicjournals.org/jphe/contents/2011cont/January.htm	Not available	Not available	Not available	non	non	non	non	non	non	non	non	non	non	non	non	non	non	non	non	Osun	South west	OSU	Public Health Entomology and Parasitology Unit, Dept of Biological Sciences	Osun state University Osogbo	University	Public	Osogbo	7.77	4.57	faliing grain	no	yes	no	no	no	no	no	yes	no	no	no	no	no	4	0
Adeleke MA, Sam-Wobo SO, Olatunde GO, Akinwale OP, Ekpo UF & Mafiana CF. (2011). Bioecology Of Simulium damnosum Theobald Complex Along Osun River, Southwest Nigeria. Journal of Rural and Tropical Public Health 10:39-43.	2011	Onchocerciasis	Journal of Rural and Tropical Public Health	http://www.jcu.edu.au/jrtph/	Not available	Not available	Not available	non	non	non	non	non	non	non	non	non	non	non	non	non	non	non	non	Osun	South west	OSU	Public Health Entomology and Parasitology Unit, Dept of Biological Sciences	Osun state University Osogbo	University	Public	Osogbo	7.77	4.57	faliing grain	no	yes	no	no	no	no	no	yes	no	no	no	no	no	6	0
Babalola OE. (2011). Ocular onchocerciasis: current management and future prospects. Clinical Ophthalmology 5:1479-1491.	2011	Onchocerciasis	Clinical Ophthalmology	http://www.dovepress.com/clinical-ophthalmology-journal	Not available	Not available	Not available	non	non	non	non	non	non	non	non	non	non	non	non	non	non	non	non	Abuja	North central	Bingham University Teaching Hospital, New karu	Dept of Ophtalmological Surgery	Bingham University Teaching Hospital, New karu	Hospital	Private	New Karu	8.45382	8.19471	state mid point	no	yes	no	no	no	no	no	no	no	no	no	yes	no	1	0
Babalola OE. (2011). The peculiar challenges of blindness prevention in Nigeria: a review article. African Journal of Medicine & Medical Sciences 40(4):309-319.	2011	Onchocerciasis	African Journal of Medicine & Medical Sciences	http://www.ajol.info/index.php/jmms	Not available	Not available	Not available	non	non	non	non	non	non	non	non	non	non	non	non	non	non	non	non	Abuja	North central	Bingham University, New Karu, Abuja	Dept of Ophtalmological Surgery	Bingham University, New Karu, Abuja	University	Private	Abuja	9.08	7.53	faliing grain	no	yes	no	no	no	no	no	no	no	no	no	yes	no	1	0
Okanlawon FA & Osanyintolu GD. (2011). Pilot training of community mobilizers as health educators to prevent onchocerciasis in Bugai, Kaduna State, Nigeria. International Quarterly Community Health Education 32(2):171-176.	2011	Onchocerciasis	International Quarterly Community Health Education	http://www.baywood.com/Journals/PreviewJournals.asp?Id=0272-684x	1.41	<2	JCR	non	non	non	non	non	non	non	non	non	non	non	non	non	non	non	non	Oyo	South west	UI	Dept of Nursing	University of Ibadan	University	Public	Ibadan	7.39	3.9	faliing grain	no	yes	no	no	no	no	no	no	yes	no	no	no	no	2	0
Ozoh GA, Murdoch ME, Bissek AC, Hagan M, Ogbuagu K, Shamad M, Braide EI, Boussinesq M, Noma MM, Murdoch IE, Sékétéli A & Amazigo UV. (2011). The African Programme for Onchocerciasis Control: impact on onchocercal skin disease. Tropical Medicine & International Health 16(7):875-883.	2011	Onchocerciasis	Tropical Medicine & International Health	http://onlinelibrary.wiley.com/journal/10.1111/%28ISSN%291365-3156	2.938	2 to 3	JCR	Department of Dermatology, Watford General Hospital, Watford, UK.	UK	Faculte de Medecine et des Sciences Biomedicales, Universite de Yaoundé, Cameroon	Cameroon	Eye Care Unit, Ghana Health Services, Accra, Ghana	Ghana	Commodity Security Branch, Technical Division, UNFPA Headquarters, New York, NY, USA	USA	Department of Dermatology, College of Medicine, University of Juba, Khartoum, Sudan	non	UMI 233, Institut de Recherche pour le Developpement, Montpellier, France.	France	WHO/APOC, Ouagadougou, Burkina Faso	Burkina Faso	Institute of Ophthalmology, London, UK	UK	Enugu	South east	UNTH	Dept of Dermatology	University of Nigeria Teaching Hospital	Hospital	Public	Enugu	6.44	7.49	faliing grain	no	yes	no	no	no	no	no	no	yes	yes	no	no	no	2	10
Sam-Wobo SO, Adeleke MA, Mafiana CF & Surakat OH. (2011). Comparative repellent activities of some plant extracts against Simulium damnosum complex. Vector borne and zoonotic diseases 11(8):1201-1204.	2011	Onchocerciasis	Vector borne and zoonotic diseases	http://www.liebertpub.com/vbz	2.277	2 to 3	JCR	non	non	non	non	non	non	non	non	non	non	non	non	non	non	non	non	Ogun	South west	UNAAB	Public Health, Parasitology Unit, Dept of Biological Sciences	Federal University of Agriculture, Abeokuta	University	Public	Abeokuta	7.15	3.35	faliing grain	no	yes	no	no	no	no	no	yes	no	no	no	no	no	4	0
Hassan AA, Akinsanya B, Iyase N, Owagboriaye FO. (2011). Assessment of loiasis and outcomes of ivermectin mass treatment in Ijebu-North, Nigeria. The Korean Journal of Parasitology 49(2):153-159.	2011	Loa loa	The Korean Journal of Parasitology	http://www.parasitol.or.kr/kjp/	0.881	<2	Journal website	non	non	non	non	non	non	non	non	non	non	non	non	non	non	non	non	Oyo	South west	UI	Dept of Zoology	University of Ibadan	University	Public	Ibadan	7.39	3.9	faliing grain	no	no	yes	no	no	no	yes	no	yes	no	no	no	no	4	0
Abdullahi M & Saidu TB. (2011). Prevalence of urinary schistosomiasis among school aged children in Wushishi Local Government Area of Niger State, Nigeria. Bayero Journal of Pure and Applied Sciences 4(2): 53 – 55.	2011	Schistosomiasis	Bayero Journal of Pure and Applied Sciences	http://www.ajol.info/index.php/bajopas/about/submissions	Not available	Not available	Not available	non	non	non	non	non	non	non	non	non	non	non	non	non	non	non	non	Niger	North central	Niger State Poly	Dept of Basic and Applied Sciences	Niger State Polytechnic, Zungeru	Polytechnic	Public	Zungeru	9.81	6.16	http//geonames.nga.mil/ggmaviewer/	no	no	no	yes	no	no	yes	no	no	no	no	no	no	2	0
Akinbo FA, Okaka CE & Omoregie R (2011). Proportion of urinary schistosomiasis among HIV-Infected subjects in Benin City, Nigeria. Oman Medical Journal. 26(3): 175–177.	2011	Schistosomiasis	Oman Medical Journal	http://www.omjournal.org/index.aspx	Not available	Not available	Not available	non	non	non	non	non	non	non	non	non	non	non	non	non	non	non	non	Edo	South south	UniBen Teaching Hospital	Dept of Pathology	University of Benin Teaching Hospital, Benin City	Hospital	Public	Benin	6.34	5.63	faliing grain	no	no	no	yes	no	no	yes	no	yes	no	yes	no	no	3	0
Akinwale OP, Kane RA, Rollinson D, Stothard JR, Ajayi MB, Akande DO, Ogungbemi MO, Duker C, Gyang PV & Adeleke MA. (2011). Molecular approaches to the identification of Bulinus species in South-west Nigeria and observations on natural snail infections with schistosomes. Journal of helminthology 85(3):283-293.	2011	Schistosomiasis	Journal of Helminthology	http://journals.cambridge.org/action/displayJournal?jid=jhl	1.38	<2	Research gate website	Wolfson Wellcome Biomedical Laboratories, Department of Zoology, Natural History Museum, Cromwell Road, London SW7 5BD, UK	UK	non	non	non	non	non	non	non	non	non	non	non	non	non	non	Lagos	South west	NIMR	Public Health Division	Nigerian Institute of Medical Research, Yaba	Research Institute	Public	Lagos	6.45	3.4	faliing grain	no	no	no	yes	no	yes	no	no	no	no	no	no	no	7	3
Houmsou RS, Kela SL & Suleiman MM. (2011). Performance of microhaematuria and proteinuria as measured by urine reagent strips in estimating intensity and prevalence of Schistosoma haematobium infection in Nigeria. Asian Pacific Journal of Tropical Medicine (12):997-1000.	2011	Schistosomiasis	Asian Pacific Journal of Tropical Medicine	http://www.elsevier.com/journals/asian-pacific-journal-of-tropical-medicine/1995-7645	0.502	<2	Journal website	non	non	non	non	non	non	non	non	non	non	non	non	non	non	non	non	Taraba	North east	Taraba State Uni	Dept of Biological Sciences	Taraba State University, Jalingo	University	Public	Jalingo	8.88	11.37	faliing grain	no	no	no	yes	no	no	yes	no	no	no	no	no	no	3	0
Isokpehi RD, Mahmud O, Mbah AN, Simmons SS, Avelar L, Rajnarayanan RV, Udensi UK, Ayensu WK, Cohly HH, Brown SD, Dates CR, Hentz SD, Hughes SJ, Smith-McInnis DR, Patterson CO, Sims JN, Turner KT, Williams BS, Johnson MO, Adubi T, Mbuh JV, Anumudu CI, Adeoye GO, Thomas BN, Nashiru O & Oliveira G. (2011). Developmental Regulation of Genes Encoding Universal Stress Proteins in Schistosoma mansoni. G…	2011	Schistosomiasis	Gene Regulations and Systems Biology	http://www.la-press.com/journal.php?pa=aims_and_scope&journal_id=26	Not available	Not available	Not available	Center for Bioinformatics & Computational Biology, Department of Biology, Jackson State University, Jackson, Mississippi, USA.	USA	Department of Biology, Jackson State University, Jackson, Mississippi, USA.	USA	Genetics and Computational Biology Group, Centro de Pesquisas René Rachou/FIOCRUZ-MG, Av. Augusto de Lima, 1715, Barro Preto, CEP 30190-002, Belo Horizonte-MG, Brazil.	Brasil	Universidade Federal de Minas Gerais/Departamento de Genética, Av.Antônio Carlos, 6627, Pampulha, CEP 31270-901, Belo Horizonte-MG, Brazil.	non	Department of Pharmacology and Toxicology, State University of New York at Buffalo, Buffalo, New York, USA.	USA	Department of Life Sciences, University of Buea, Buea, Cameroon.	Cameroon	Department of Biological and Medical Sciences, Rochester Institute of Technology, Rochester, New York, USA.	USA	non	non	N/A	N/A	N/A	N/A	N/A	N/A	N/A	N/A	N/A	N/A	N/A	no	no	no	yes	no	yes	no	no	no	no	no	no	no	4	21
Morenikeji OA & Idowu BA. (2011). Studies on the prevalence of urinary schistosomiasis in Ogun State, South-Western Nigeria. West African Journal of Medicine 30(1):62-65.	2011	Schistosomiasis	West African Journal of Medicine	http://www.ajol.info/index.php/wajm/about/submissions	Not available	Not available	Not available	non	non	non	non	non	non	non	non	non	non	non	non	non	non	non	non	Oyo	South west	UI	Dept of Zoology	University of Ibadan	University	Public	Ibadan	7.39	3.9	faliing grain	no	no	no	yes	no	no	yes	no	yes	no	no	no	no	2	0
Kanwai S, Ndams IS, Kogi E, Gyem ZG, Hena JS (2011) Urinary Schistosomiasis Infection In Dumbin Dutse, Igabi Local Government Area, Kaduna State, Nigeria. Science World Journal 6(3)	2011	Schistosomiasis	Science World Journal	www.scienceworldjournal.org	Not available	Not available	Not available	non	non	non	non	non	non	non	non	non	non	non	non	non	non	non	non	Kaduna	North west	ABU	Dept of Biological sciences	Ahmadu Bello University, Zaria	University	Public	Zaria	11.11	7.73	Nigeria Gazetteer	no	no	no	yes	no	no	yes	no	yes	no	no	no	no	5	0
Oniya MO, Omosun YO, Anumudu CI, Nwuba RI & Odaibo AB. (2011). IgG Enzyme-linked Immunosorbent Assay (ELISA) for immunodiagnosis of Schistosoma haematobium infected subjects living in an endemic Nigerian village. Scientific Research and Essays 6 (7): 1650 – 1655.	2011	Schistosomiasis	Scientific Research and Essays	http://www.academicjournals.org/sre/	not available	not available	not available	non	non	non	non	non	non	non	non	non	non	non	non	non	non	non	non	Ondo	South west	FUTA	Dept of Biology	Federal University of Technology, Akure	University	Public	Akure	7.25	5.19	faliing grain	no	no	no	yes	no	no	yes	no	no	no	no	no	Serological studies	5	0
Sam-Wobo SO, Idowu JM & Adeleke MA. (2011). Urinary schistosomiasis among children and teenagers near Oyan Dam, Abeokuta, Nigeria. Journal of Rural and Tropical Public Health. 10:57-60.	2011	Schistosomiasis	Journal of Rural and Tropical Public Health	http://www.jcu.edu.au/jrtph/	Not available	Not available	Not available	non	non	non	non	non	non	non	non	non	non	non	non	non	non	non	non	Ogun	South west	UNAAB	Dept of Biological Sciences	Federal University of Agriculture, Abeokuta	University	Public	Abeokuta	7.15	3.35	faliing grain	no	no	no	yes	no	no	no	no	no	no	no	no	no	3	0
Banwat ME, Daboer JC, Envuladu EA, Lar LA. Ogbonna C (2012) Effect of mass chemotherapy with Praziquantel on the revalence of schistosomiasis in school children I Langai Community of Plateau State. Journal of Medicine in the Tropics 13:2: 119-123	2011	Schistosomiasis	Journal of Medicine in the Tropics	Not available	Not available	Not available	Not available	non	non	non	non	non	non	non	non	non	non	non	non	non	non	non	non	Plateau	North central	JUTH	Department of Community Medicine	Jos University Teaching Hospital	Hospital	Public	Jos	9.92	8.9	faliing grain	no	no	no	yes	no	no	yes	no	yes	no	no	no	no	5	0
Akinbo FO, Okaka CE & Omoregie R. (2011). Seasonal Variation of Intestinal Parasitic Infections Among HIV-Positive Patients in Benin City, Nigeria. Ethiopian Journal of Health Sciences 21(3):191-194.	2011	STH	Ethiopian Journal of Health Sciences	http://ejhs.ju.edu.et/	Not available	Not available	Not available	non	non	non	non	non	non	non	non	non	non	non	non	non	non	non	non	Edo	South south	UniBen	Dept of Medical Laboratory Science	University of Benin	University	Public	Benin	6.34	5.63	faliing grain	no	no	no	no	yes	no	yes	no	no	no	no	no	no	3	0
Akinbo FO, Omoregie R, Eromwon R, Igbenimah IO & Airueghiomon UE. (2011). Prevalence of intestinal parasites among patients of a tertiary hospital in Benin city, Nigeria. North American Journal of Medical Sciences 3(10):462-4.	2011	STH	North American Journal of Medical Sciences	http://www.najms.org/	Not available	Not available	Not available	non	non	non	non	non	non	non	non	non	non	non	non	non	non	non	non	Edo	South south	University of Benin Teaching Hospital	Dept of Pathology	University of Benin Teaching Hospital	Hospital	Public	Benin	6.34	5.63	faliing grain	no	no	no	no	yes	no	yes	no	no	no	no	no	no	5	0
Adefioye OA, Efunshile AM, Ojurongbe O, Akindele AA, Adewuyi IK, Bolaji OS, Adedokun SA, Adeyeba AO (2011) Intestinal helminthiasis among school children in Ilie, Osun State, Southwest, Nigeria. Sierra leone Journal of Biomedical research 3(1): 36-42	2011	STH	Sierra leone Journal of Biomedical research	Not available	Not available	Not available	Not available	non	non	non	non	non	non	non	non	non	non	non	non	non	non	non	non	Osun	South west	LAUTECH Osogbo	Dept of Medical Microbiology and Parasitology	Ladoke Akintola University of Technology, Osogbo	University	Public	Osogbo	7.77	4.57	faliing grain	no	no	no	no	yes	no	yes	no	yes	no	no	no	no	8	0
Alli JA, Okonko IO, Oyewo AJ, Kolade AF, Nwanze JC, Ogunjobi PN, Tonade OO, Dada VK (2011) Prevalence of intestinal parasites among palmwine drinkers in Ibadan metroppolis. Researcher 3(11)	2011	STH	Researcher	http://www.sciencepub.net/researcher	Not available	Not available	Not available	non	non	non	non	non	non	non	non	non	non	non	non	non	non	non	non	Oyo	South west	UCH	Dept of Medical Microbiology and Parasitology	University College Hospital, Ibadan	Hospital	Public	Ibadan	7.39	3.9	faliing grain	no	no	no	no	yes	no	yes	no	yes	no	no	no	no	8	0
Chijioke I, Ilechukwu G, Ilechukwu G, Okafor C, Ekejindu I & Sridhar M. (2011). A community based survey of the burden of Ascaris lumbricoides in Enugu. Annals of Medical & Health Sciences Research 1(2):165-171.	2011	STH	Annals of Medical & Health Sciences Research	http://www.amhsr.org/	Not available	Not available	Not available	non	non	non	non	non	non	non	non	non	non	non	non	non	non	non	non	Enugu	South east	UNTH	Dept of Microbiology	University of Nigeria Teaching Hospital	Hospital	Public	Enugu	6.44	7.49	faliing grain	no	no	no	no	yes	no	yes	no	yes	no	no	no	no	6	0
Damen JG, Luka J, Biwan EI & Lugos M. (2011). Prevalence of Intestinal Parasites among Pupils in Rural North Eastern, Nigeria. Nigerian Medical Journal 52(1):4-6.	2011	STH	Nigerian Medical Journal	http://www.nigeriamedj.com/	Not available	Not available	Not available	non	non	non	non	non	non	non	non	non	non	non	non	non	non	non	non	Plateau	North central	UniJos	Dept of Medical laboratory Science	University of Jos	University	Public	Jos	9.92	8.9	faliing grain	no	no	no	no	yes	no	yes	no	no	no	no	no	no	4	0
Odu NN, Okonko IO, Erhi O (2011) Study of Neglected tropical diseases (NTDs): Gastro-Intestinal Helminthes among school children in Port Harcourt, Rivers State, Nigeria. Report and Opinion 3(9).	2011	STH	Report and Opinion	http://www.sciencepub.net/report	Not available	Not available	Not available	non	non	non	non	non	non	non	non	non	non	non	non	non	non	non	non	Rivers	South south	UniPort	Dept of Microbiology	University of Port Harcourt	University	Public	Port Harcourt	4.79	7	faliing grain	no	no	no	no	yes	no	yes	no	yes	no	no	no	no	3	0
Adebara OV, Ernest SK, Ojuawo IA (2011) Association between intestinal helminthiasis and serum ferritin levels among school children. Open Journal of Pediatrics 1: 12-16	2011	STH	Open Journal of Pediatrics	http://www.SciRP.org/journal/OJPed/	Not available	Not available	Not available	non	non	non	non	non	non	non	non	non	non	non	non	non	non	non	non	Ekiti	South west	Federal Medical Centre, Iddo		Federal Medical Centre, Iddo-Ekiti	Hospital	Public	Iddo	7.85	5.18	faliing grain	no	no	no	no	yes	no	yes	no	yes	no	no	no	Serological studies	3	0
Okolo KV, Ozumba NA, Oguoma VM & Mbanefo EC. (2011). Intestinal Parasitosis Among Unicef Primary School Pupils Of Isingwu Oraifite Ekwusigo Local Government Area, Southeastern Nigeria. The Tropical Journal of Health 18(1)	2011	STH	The Tropical Journal of Health	http://www.ajol.info/index.php/tjhc/article/view/64476	Not available	Not available	Not available	non	non	non	non	non	non	non	non	non	non	non	non	non	non	non	non	Anambra	South east	UniZik	Dept of Parasitology and Entomology	Nnamdi Azikiwe University, Awka	University	Public	Awka	6.21	7.07	faliing grain	no	no	no	no	yes	no	yes	no	no	no	no	no	no	4	0
Osazuwa F, Oguntade MA & Imade P. (2011). A significant association between intestinal helminth infection and anaemia burden in children in rural communities of Edo state, Nigeria. North American Journal of Medical Sciences 3(1):30–34	2011	STH	North American Journal of Medical Sciences	http://www.najms.org/	Not available	Not available	Not available	non	non	non	non	non	non	non	non	non	non	non	non	non	non	non	non	Edo	South south	UniBen Teaching Hospital	Dept of Medical Microbiology	University of Benin Teaching Hospital, Benin City	Hospital	Public	Benin	6.34	5.63	faliing grain	no	no	no	no	yes	no	yes	no	no	no	no	no	no	3	0
Adekunkle OS, Wellington AO, Fagbenro-Beyioku AF, Gbadegeshin AH & Iriemenam NC (2011). Comparative study of entero-parasitic infections among HIV sero-positive and sero-negative patients in Lagos, Nigeria. Acta Tropica 120(3):268-272.	2011	STH	Acta Tropica	http://www.journals.elsevier.com/acta-tropica/	2.787	2 to 3	JCR	non	non	non	non	non	non	non	non	non	non	non	non	non	non	non	non	Lagos	South west	UniLag	Dept of Medical Microbiology and Parasitology	University of Lagos, Akoka, Yaba	University	Public	Lagos	6.45	3.4	faliing grain	no	no	no	no	yes	no	yes	no	no	no	yes	no	no	5	0
Sowemimo OA & Asaolu SO. (2011). Current status of soil-transmitted helminthiases among pre-school and school-aged children from Ile-Ife, Osun State, Nigeria. J Helminthology 85(3):234-238.	2011	STH	Journal of Helminthology	http://journals.cambridge.org/action/displayJournal?jid=jhl	1.38	<2	Research gate website	non	non	non	non	non	non	non	non	non	non	non	non	non	non	non	non	Osun	South west	OAU	Dept of Zoology	Obafemi Awolowo University, Ile-Ife	University	Public	Ile-Ife	7.47	4.57	Nigeria Gazetteer	no	no	no	no	yes	no	yes	no	yes	no	no	no	no	2	0
Uhuo AC, Odikamnoro OO & Ani OC. (2011). The incidence of intestinal nematodes in primary school children in Ezza North Local Government Area, Ebonyi State Nigeria. Advances in Applied Science Research 2 (5):257-262.	2011	STH	Advances in Applied Science Research	http://www.pelagiaresearchlibrary.com/advances-in-applied-science/	Not available	Not available	Not available	non	non	non	non	non	non	non	non	non	non	non	non	non	non	non	non	Ebonyi	South east	Ebonyi State Uni	Dept of Applied Biology	Ebonyi State University, Abakaliki	University	Public	Abakaliki	6.32	8.12	faliing grain	no	no	yes	no	no	no	yes	no	no	no	yes	no	no	3	0
Okorie PN, McKenzie FE, Ademowo OG, Bockarie M, Kelly-Hope LA (2011) Nigeria Anopheles vector database: An overview of 100 years’ research. PloS One 6(12): e28347. doi:10.1371/journal.pone.0028347.	2011	LF	PloS One	http://www.plosone.org/	4.09	3 to 5	Research gate website	Center for Neglected tropical diseases, Liverpool School of Tropical Medicine, Liverpool, UK.	UK	National Institutes of Health, USA	USA	non	non	non	non	non	non	non	non	non	non	non	non	Oyo	South west	UI	Institute for Advanced Medical Research and Training	University of Ibadan	University	Public	Ibadan	7.39	3.9	faliing grain	yes	no	no	no	no	no	no	no	no	no	no	yes	no	2	3
Hürlimann E, Schur N, Boutsika K, Stensgaard AS, Laserna de Himpsl M, Ziegelbauer K, Laizer N, Camenzind L, Di Pasquale A, Ekpo UF, Simoonga C, Mushinge G, Saarnak CF, Utzinger J, Kristensen TK, Vounatsou P. (2011) Toward an open-access global database for mapping, control, and surveillance of neglected tropical diseases. PLoS Negl Trop Dis. 5(12):e1404.	2011	Schistosomiasis	PLoS Neglected Tropical Diseases	www.plosntds.org/	4.569	3 to 5	JCR	Department of Epidemiology and Public Health, Swiss Tropical and Public Health Institute, Basel, Switzerland	Switzerland	University of Basel, Basel, Switzerland	Switzerland	Department of Biology, Center for Macroecology, Evolution and Climate, University of Copenhagen, Copenhagen, Denmark	Denmark	Department of Veterinary Disease Biology, DBL-Centre for Health Research and Development, University of Copenhagen, Frederiksberg, Denmark	Denmark	Informatics, Swiss Tropical and Public Health Institute, Basel, Switzerland	Switzerland	The Open University of Tanzania, Dares Salaam, United Republic of Tanzania	Tanzania	Department of Community Medicine, University of Zambia, Lusaka, Zambia	Zambia	Ministry of Health, Lusaka, Zambia	Zambia	N/A	N/A	N/A	N/A	N/A	N/A	N/A	N/A	N/A	N/A	N/A	no	no	no	yes	no	no	no	no	no	no	no	yes	no	1	15
Oyibo PG, Uneke CJ, Oyibo IA (2011) Efficacy of Single Dose Anthelminthic Treatment against Soil Transmitted Helminth Infections and Schistosomiasis Among School Children in Selected Rural Communities in South East Nigeria. Journal Of Community Medicine And Primary Health Care Vol. 23, Nos 1&2.	2011	Schistosomiasis	Journal Of Community Medicine And Primary Health Care	Not available	Not available	Not available	Not available	non	non	non	non	non	non	non	non	non	non	non	non	non	non	non	non	Edo	South south	UniBen Teaching Hospital	Dept of Pathology	University of Benin Teaching Hospital	Hospital	Public	Benin	6.34	5.63	faliing grain	no	no	no	no	yes	no	yes	no	yes	no	no	no	no	3	0
Alli JA, Okonko IO, Kolade AF, Nwanze JC, Dada VK, Ogundele M (2011) Prevalence of intestinal nematode infection among pregnant women attending antenatal clinic at the University College Hospital, Ibadan, Nigeria. Advances in Applied Science Research, 2011, 2 (4): 1-13.	2011	STH	Advances in Applied Science Research	http://www.pelagiaresearchlibrary.com/advances-in-applied-science/	Not available	Not available	Not available	non	non	non	non	non	non	non	non	non	non	non	non	non	non	non	non	Oyo	South west	UCH	Dept of Medical Microbiology and Parasitology	University College Hospital, Ibadan	Hospital	Public	Ibadan	7.39	3.9	faliing grain	no	no	no	no	yes	no	yes	no	no	no	no	no	no	6	0
Aigbodion FI, Uyi OO, Akintelu OH, Salau LA (2011) Studies on some aspects of the ecology of Culex quinquefasciatus (Diptera: Culicidae) in relation to filarial infection in Benin City, Nigeria. European Journal of Experimental Biology, 1(4):173-180	2011	LF	European Journal of Experimental Biology	www.pelagiaresearchlibrary.com	Not available	Not available	Not available	non	non	non	non	non	non	non	non	non	non	non	non	non	non	non	non	Edo	South south	UniBen	Dept of Animal and Environmental Biology	University of Benin	University	Public	Benin	6.34	5.63	faliing grain	yes	no	no	no	no	no	no	yes	no	no	no	no	no	4	0
Onah IE, Omudu EA, Emmy-Egbe IO, Ekwesianya EO, Ukaga CN, Ajero CMU, Umeaku CN, Achor JC, Ezeugo GE, Ofochebe AC, Ekwughe CH, Ofoegbu CL, Ezeagwu CL, Ezeh CA, Ogoegbunam SC, Okaroh AU, Okpala A (2011) Prevalence of polyparasitism in kwasa village (a sub-urban settlement) in Makurdi, Benue State, Nigeria. Global Research Journal of Science 1: 98 - 103	2011	Schistosomiasis, STH	Global Research Journal of Science		Not available	Not available	Not available	non	non	non	non	non	non	non	non	non	non	non	non	non	non	non	non	Anambra	South east	Anambra State Uni	Dept of Biological Sciences	Anambra State University, Uli	University	Public	Uli	5.7833	6.8666	Nigeria Gazetteer	no	no	no	yes	yes	no	yes	no	no	no	no	no	no	17	0
Dangana A, Abayomi RO,Way GD & Akobi OA (2011) Survey of Ascaris lumbricoides among pupils of primary school in Jos south local government area of Plateau State, Nigeria. African Journal of Microbiology Research 5(17):2524-2527.	2011	STH	African Journal of Microbiology Research	http://www.academicjournals.org/ajmr	Not available	Not available	Not available	non	non	non	non	non	non	non	non	non	non	non	non	non	non	non	non	Niger	North central	FMC, Bida	Dept of Haematology	Federal Medical Centre, Bida	Hospital	Public	Bida	9.0833	6.02	Nigeria Gazetteer	no	no	no	no	yes	no	yes	no	no	no	no	no	no	4	0
Jibril L & Ibrahim MO (2011) Mathematical Modelling on the CDTI Prospects for Elimination of Onchocerciasis: A Deterministic Model Approach. Research Journal of Mathematics and Statistics 3(4): 136-140	2011	Onchocerciasis	Research Journal of Mathematics and Statistics	www.maxwellsci.com/jp/j2p.php?jid=RJMS	Not available	Not available	Not available	non	non	non	non	non	non	non	non	non	non	non	non	non	non	non	non	Zamfara	North west	College of Agriculture and Animal Sciences	Dept of Mathematics	College of Agriculture and Animal Sciences, Bakura	College	Public	Bakura	12.71	5.87	faliing grain	no	yes	no	no	no	no	no	no	no	no	no	no	Mathematical modelling	2	0
Abaver DT, Nwobegahay JM, Goon DT, Iweriebor BC, Anye DN (2011) Prevalence of intestinal parasitic infections among HIV/AIDS patients from two health institutions in Abuja, Nigeria. African Health Sciences 11(1)	2011	STH	African Health Sciences	www.ajol.info/index.php/ahs	Not available	Not available	Not available	Department of Microbiology, University of Venda, Thohoyandou, South Africa	South Africa	Centre for Biokinetics, Recreation and Sport Science, University of Venda, Thohoyandou, South Africa	South Africa	Institute of Agricultural Research and Development (IRAD) Nkolbission, Ministry of Scientific Research and Innovation, Yaounde, Cameroon	Cameroon	non	non	non	non	non	non	non	non	non	non	Abuja	North central	Univ of Abuja	Dept of Biological Sciences	University of Abuja	University	Public	Abuja	9.08	7.53	faliing grain	no	no	no	no	yes	no	yes	no	no	no	yes	no	no	1	3
Ozowara NL, Njoku OO, Odikamnoro OO, Uhuo C (2011) Study of the prevalence of Schistosoma haematobium infection and the treatment using praziquantel among school children in Ezza north local government area of Ebonyi state, Southeast Nigeria. European Journal of Experimental Biology, 1 (2):103-108	2011	Schistosomiasis	European Journal of Experimental Biology	www.pelagiaresearchlibrary.com	Not available	Not available	Not available	non	non	non	non	non	non	non	non	non	non	non	non	non	non	non	non	Ebonyi	South east	Ebonyi State Uni	Dept of Applied Biology	Ebonyi State University, Abakaliki	University	Public	Abakaliki	6.32	8.12	faliing grain	no	no	no	yes	no	no	yes	no	no	no	no	no	no	4	0
Ibrahim S & Dantiye AI (2011) Incidence of Anaemia due to hookworm infestation in patients attending Murtala Muhammad Specialist Hospital, Kano, Nigeria. Bayero Journal of Pure and Applied Sciences 4(2):60-63	2011	STH	Bayero Journal of Pure and Applied Sciences	http://www.ajol.info/index.php/bajopas/about/submissions	Not available	Not available	Not available	non	non	non	non	non	non	non	non	non	non	non	non	non	non	non	non	Kano	North west	BUK	Dept of Biological Sciences	Bayero University, Kano	University	Public	Kano	12	8.52	faliing grain	no	no	no	no	yes	no	yes	no	no	no	no	no	no	2	0
Azzuwut MP, Sambo MN & Hadejia IS (2011) Assessment of the knowledge, attitude and practices related to the treatment and prevention of lymphatic filariasis among the adult residents of Bokkos Local Government Area of Plateau State, Nigeria. Jos Journal of Medicine 6(3)	2011	LF	Jos Journal of Medicine	www.ajol.info/index.php/jjm‎	Not available	Not available	Not available	non	non	non	non	non	non	non	non	non	non	non	non	non	non	non	non	Plateau	North central	MoH		Ministry of Health Jos	MoH	Public	Jos	9.92	8.9	faliing grain	yes	no	no	no	no	no	no	no	yes	no	no	no	no	3	0
Obansa SAJ & Anibueze ME (2011) Impact of onchocerciasis on the economy of rural communities in Nigeria: A Case Study of Federal Capital Territory (FCT). Ecology, Environment and Conservation Paper 17(2): 235-241	2011	Onchocerciasis	Ecology, Environment and Conservation Paper	http://www.envirobiotechjournals.com/journal_details.php?jid=3	Not available	Not available	Not available	non	non	non	non	non	non	non	non	non	non	non	non	non	non	non	non												no	yes	no	no	no	no	no	no	yes	no	no	no	no	2	0
Adabara NU, Ige AO, Otone B & Mohmohjimoh A (2011) Prevalence of intestinal helminthes among primary school children in Bosso, North Central Nigeria. International Journal of Biomedical and Advance Research. 2(12)	2011	STH	Journal of Biomedical and Advance Research	http://www.ijbar.ssjournals.com/index.php/journal/article/view/67/591	Not available	Not available	Not available	non	non	non	non	non	non	non	non	non	non	non	non	non	non	non	non	Niger	North central	FUTMINNA	Dept of Microbiology	Federal University of Technology Minna	University	Public	Minna	9.61	6.56	faliing grain	no	no	no	no	yes	no	yes	no	no	no	no	no	no	4	0
Okoye IC, Dakul D & Wakawa AI (2011) Perception of onchocerciasis by rural hausa women in northeast Nigeria and the implications for onchocerciasis control. Animal Research International 8 (1)	2011	Onchocerciasis	Animal Research International	http://www.zoo-unn.org/index.php/animal-research-international	Not available	Not available	Not available	non	non	non	non	non	non	non	non	non	non	non	non	non	non	non	non	Enugu	South east	UNN	Dept of Zoology	University of Nigeria, Nsukka	University	Public	Nsukka	6.86	7.39	faliing grain	no	yes	no	no	no	no	no	no	yes	no	no	no	no	3	0
Akinbo FO, Okaka CE, Omoregie R (2011) Prevalence of intestinal parasites in relation to CD4 counts and anaemia among HIV-infected patients in Benin City, Edo State, Nigeria. Tanzania Journal of Health Research 13(1)	2011	STH	Tanzania Journal of Health Research	http://www.ajol/index.php/thrb	Not available	Not available	Not available	non	non	non	non	non	non	non	non	non	non	non	non	non	non	non	non	Edo	South south	UniBen Teaching Hospital	Dept of Pathology	University of Benin Teaching Hospital	Hospital	Public	Benin	6.34	5.63	faliing grain	no	no	no	no	yes	no	yes	no	no	no	no	no	no	3	0
Dogara MM, Nock HI, Agbede RIS, Ndams IS. (2012). Hydrocelectomy as an Indicator for the Occurrence and Spread of Lymphatic Filariasis in Kano State, Nigeria. The Internet Journal of Tropical Medicine 8(1).	2012	LF	The Internet Journal of Tropical Medicine	http://archive.ispub.com/journal/the-internet-journal-of-tropical-medicine/#sthash.baEO5Ecl.dpbs	Not available	Not available	Not available	non	non	non	non	non	non	non	non	non	non	non	non	non	non	non	non	Kano	North west	FCE Kano		Federal College of Education, Kano	College	Public	Kano	12	8.52	faliing grain	yes	no	no	no	no	no	no	no	no	no	yes	no	no	4	0
Dogara MM, Nock HI, Agbede RIS, Ndams SI & Joseph KK. (2012). Entomological Survey Of Mosquitoes Responsible For The Tranmission Of Lymphatic Filariasis In Three Endemic Villages Of Kano State, Nigeria. The Internet Journal of World Health and Societal Politics 7(2).	2012	LF	The Internet Journal of World Health and Societal Politics	http://archive.ispub.com/journal/the-internet-journal-of-world-health-and-societal-politics/	Not available	Not available	Not available	non	non	non	non	non	non	non	non	non	non	non	non	non	non	non	non	Kano	North west	FCE Kano		Federal College of Education, Kano	College	Public	Kano	12	8.52	faliing grain	yes	no	no	no	no	no	no	yes	no	no	no	no	no	5	0
Dogara MM, Nock HI, Agbede RIS, Ndams SI & Joseph KK. (2012). Prevalence of Lymphatic Filariasis in Three Villages in Kano State, Nigeria. The Internet Journal of Tropical Medicine 8(1)	2012	LF	The Internet Journal of Tropical Medicine	http://archive.ispub.com/journal/the-internet-journal-of-tropical-medicine/#sthash.baEO5Ecl.dpbs	Not available	Not available	Not available	non	non	non	non	non	non	non	non	non	non	non	non	non	non	non	non	Kano	North west	FCE Kano		Federal College of Education, Kano	College	Public	Kano	12	8.52	faliing grain	yes	no	no	no	no	no	yes	no	no	yes	no	no	no	5	0
Iboh CI, Okon OO, Opara KN, Asor JE & Etim SE. (2012). Lymphatic filariasis among the Yakurr people of Cross River State, Nigeria. Parasites & vectors 5(1):203.	2012	LF	Parasites & vectors	http://www.parasitesandvectors.com/	3.25	3 to 5	Journal website	non	non	non	non	non	non	non	non	non	non	non	non	non	non	non	non	Cross River	South south	Cross River Uni of Tech	Department of Biological Sciences	Cross River University of Technology	University	Public	Calabar	4.95	8.32	faliing grain	yes	no	no	no	no	no	yes	no	no	yes	no	no	no	5	0
King JD, Eigege A, Umaru J, Jip N, Miri E, Jiya J, Alphonsus KM, Sambo Y, Graves P & Richards F Jr. (2012). Evidence for stopping mass drug administration for lymphatic filariasis in some, but not all local government areas of Plateau and Nasarawa States, Nigeria. American Journal of Tropical Medicine & Hygiene. 87(2):272-280.	2012	LF	American Journal of Tropical Medicine & Hygiene	http://www.ajtmh.org/	2.534	2 to 3	JCR	The Carter Center, Atlanta, Georgia, United States of America.	USA	non	non	non	non	non	non	non	non	non	non	non	non	non	non	N/A	N/A	N/A	N/A	N/A	N/A	N/A	N/A	N/A	N/A	N/A	yes	no	no	no	no	no	yes	no	no	no	no	no	no	7	3
Adeleke MA, Sam-Wobo SO, Akinwale OP, Olatunde GO & Mafiana CF. (2012). Biting on human body parts of Simulium vectors and its implication for the manifestation of onchocerca nodules along Osun river, Southwestern Nigeria. Journal of Vector Borne Diseases 49(3):140-142.	2012	Onchocerciasis	Journal of Vector Borne Diseases	http://www.mrcindia.org/journal/	1.177	<2	Journal website	non	non	non	non	non	non	non	non	non	non	non	non	non	non	non	non	Osun	South west	OSU	Public Health Entomology and Parasitology Unit, Dept of Biological Sciences	Osun state University Osogbo	University	Public	Osogbo	7.77	4.57	faliing grain	no	yes	no	no	no	no	no	yes	no	no	no	no	no	5	0
Adeleke MA, Sam-Wobo SO, Olatunde GO, Akinwale OP & Mafiana CF. (2012). Attraction of Simulium damnosum complex To Pterocarpus santalinoides: A Preliminary Study. Munis Entomology & Zoology 7(1):368-371.	2012	Onchocerciasis	Munis Entomology & Zoology	http://www.munisentzool.org/	Not available	Not available	Not available	non	non	non	non	non	non	non	non	non	non	non	non	non	non	non	non	Osun	South west	OSU	Public Health Entomology and Parasitology Unit, Dept of Biological Sciences	Osun state University Osogbo	University	Public	Osogbo	7.77	4.57	faliing grain	no	yes	no	no	no	no	no	yes	no	no	no	no	no	5	0
Babalola OE. (2012). Onchocerciasis as a risk factor for night blindness. Ophthalmic Epidemiology 19(4):204-210.	2012	Onchocerciasis	Ophthalmic Epidemiology	http://informahealthcare.com/loi/ope	1.453	<2	Journal website	non	non	non	non	non	non	non	non	non	non	non	non	non	non	non	non	Abuja	North central	Bingham University, New Karu, Abuja		Bingham University, New Karu, Abuja	University	Private	Abuja	9.08	7.53	faliing grain	no	yes	no	no	no	no	no	no	no	yes	no	no	no	1	0
Brieger WR, Okeibunor JC, Abiose AO, Ndyomugyenyi R, Wanji S, Elhassan E & Amazigo UV. (2012). Characteristics of persons who complied with and failed to comply with annual ivermectin treatment. Tropical Medicine & International Health 17 (7):920-930.	2012	Onchocerciasis	Tropical Medicine & International Health	http://onlinelibrary.wiley.com/journal/10.1111/%28ISSN%291365-3156	2.938	2 to 3	JCR	The Johns Hopkins University Bloomberg School of Public Health, Baltimore, MD, USA.	USA	National Onchocerciasis Control Programme, Kampala, Uganda	Uganda	Research Foundation in Tropical Diseases and Environment, Buea, Cameroon	Cameroon	African Programme for Onchocerciasis Control, Ouagadougou, Bukina Faso	Burkina Faso	non	non	non	non	non	non	non	non	N/A	N/A	N/A	N/A	N/A	N/A	N/A	N/A	N/A	N/A	N/A	no	yes	no	no	no	no	no	no	yes	no	no	no	no	3	5
Meredith SEO, Cross C & Amazigo UV. (2012). Empowering communities in combating river blindness and the role of NGOs: case studies from Cameroon, Mali, Nigeria, and Uganda. Health Research Policy System 10:16.	2012	Onchocerciasis	Health Research Policy and System	http://www.health-policy-systems.com/	Not available	Not available	Not available	Global Health Consulting, Divonne, France.	France	Independent Consultant, Haywards Heath, Lindfield, England	UK	non	non	non	non	non	non	non	non	non	non	non	non	N/A	N/A	N/A	N/A	N/A	N/A	N/A	N/A	N/A	N/A	N/A	no	yes	no	no	no	no	no	no	no	no	no	no	Case study	1	2
Okeibunor J, Bump J, Zouré HG, Sékétéli A, Godin C & Amazigo UV. (2012). A model for evaluating the sustainability of community-directed treatment with ivermectin in the African Program for Onchocerciasis Control. International Journal of Health Planning Management 27(3):257-271.	2012	Onchocerciasis	International Journal of Health Planning and Management	http://onlinelibrary.wiley.com/journal/10.1002/%28ISSN%291099-1751	0.787	<2	journal website	African Programme for Onchocerciasis Control, Ouagadougou, Burkina Faso.	Burkina Faso	African Program for Onchocerciasis Control (APOC)	Togo	Department of International Health, Georgetown University, Washington, DC, USA	USA	Larochette, Dieule ﬁ t France	France	non	non	non	non	non	non	non	non	Enugu	South east	UNN	Dept of Sociology/Anthropology	University of Nigeria, Nsukka	University	Public	Nsukka	6.86	7.39	faliing grain	no	yes	no	no	no	no	no	no	yes	no	no	no	no	1	5
Sam-Wobo SO, Adeleke MA, Jayeola OA, Adeyi AO, Oluwole AS, Ikenga M, Lawniye F, Gazama J, Kagni A, Kosoko TO, Agbeyangi O, Bankole S, Toé L, Mafiana CF & Yameogo L. (2012). Epidemiological Evalution Of Onchocerciasis Along Ogun River System, Southwest Nigeria. Journal of Vector Borne Diseases 49(2):101-1014.	2012	Onchocerciasis	Journal of Vector Borne Diseases	http://www.mrcindia.org/journal/	1.177	<2	Journal website	African Programme for Onchocerciasis Control, Ouagadougou, Burkina Faso.	Burkina Faso	APOC temporary Advise, Kara, Togo	Togo	Multidisease Surveilance center, Ouagadougou, Burkina Faso	Burkina Faso	non	non	non	non	non	non	non	non	non	non	Ogun	South west	UNAAB	Public Health, Parasitology Unit, Dept of Biological Sciences	Federal University of Agriculture, Abeokuta	University	Public	Abeokuta	7.15	3.35	faliing grain	no	yes	no	no	no	no	yes	no	no	no	no	no	no	12	3
Tekle AH, Elhassan E, Isiyaku S, Amazigo UV, Bush S, Noma M, Cousens S, Abiose A & Remme JH. (2012). Impact of long-term treatment of onchocerciasis with ivermectin in Kaduna State, Nigeria: first evidence of the potential for elimination in the operational area of the African Programme for Onchocerciasis Control. Parasites & Vectors. 7(5):28.	2012	Onchocerciasis	Parasites & vectors	http://www.parasitesandvectors.com/	3.25	3 to 5	Journal website	African Programme for Onchocerciasis Control, WHO/APOC, Ouagadougou 01, Burkina Faso	Burkina Faso	SightSavers Regional office for Africa, Dakar, Senegal	Senegal	Director of Advocacy and African Alliances, Sightsavers, PO Box 181909, Airport, Accra, Ghana	Ghana	London School of Hygiene and Tropical Medicine, London UK	UK	APOC consultant, 120 Rue des Campanules, 01210 Ornex, France	France	non	non	non	non	non	non	N/A	N/A	N/A	N/A	N/A	N/A	N/A	N/A	N/A	N/A	N/A	no	yes	no	no	no	no	yes	no	no	no	no	no	no	3	6
Xie Z, Nsofor I & Tolhurst R. (2012). Evaluation on implementation of the African programme for onchocerciasis control in Nigeria. Beijing Da Xue Xue Bao. 44(3):403-6.	2012	Onchocerciasis	Beijing Da Xue Xue Bao	http://www.scimagojr.com/journalsearch.php?q=28157&tip=sid	Not available	Not available	Not available	Department of Helath Policy and Management, Peking University of Public Health, Beijing, China	China	Liverpool Scool of Tropical Medicine, UK	UK	non	non	non	non	non	non	non	non	non	non	non	non	N/A	N/A	N/A	N/A	N/A	N/A	N/A	N/A	N/A	N/A	N/A	no	yes	no	no	no	no	no	no	yes	no	no	no	no	1	2
Barnabas BB, Aliyu MB, Gbate M, Obi UP & Attairu AA (2012) Survey of Schistosomiasis and Other Intestinal Helminthiases Among School-Aged Children in Agaie, Niger State, Nigeria. Journal Of Pharmaceutical and Biomedical Sciences 15 (07)	2012	Schistosomiasis	Journal Of Pharmaceutical and Biomedical Sciences	http://www.journals.elsevier.com/journal-of-pharmaceutical-and-biomedical-analysis/	2.947	2 to 3	Journal website	non	non	non	non	non	non	non	non	non	non	non	non	non	non	non	non	Niger	North central	FUTMINNA	Dept of Microbiology	Federal University of Technology Minna	University	Public	Minna	9.61	6.56	faliing grain	no	no	no	yes	no	no	yes	no	no	no	no	no	no	5	0
Dawet A, Benjamin CB, Yakubu DP (2012) Prevalence and Intensity of Schistosoma haematobium among residents of Gwong and Kabong in Jos North local government Area, Plateau state, Nigeria. International Journal of Tropical Medicine 7(2): 69-73	2012	Schistosomiasis	International Journal of Tropical Medicine	http://www.medwelljournals.com/journalhome.php?jid=1816-3319	Not available	Not available	Not available	non	non	non	non	non	non	non	non	non	non	non	non	non	non	non	non	Plateau	North central	UniJos	Dept of Zoology	University of Jos	University	Public	Jos	9.92	8.9	faliing grain	no	no	no	yes	no	no	yes	no	no	no	no	no	no	3	0
Houmsou RS, Amuta EU, Sar TT (2012) Profile of an epidemiological study of urinary schistosomiasis in two local government areas of Benue state, Nigeria. International Journal of Medicine and Biomedical Research. 1(1):39-48	2012	Schistosomiasis	International Journal of Medicine and Biomedical Research	www.ijmbr.com	Not available	Not available	Not available	non	non	non	non	non	non	non	non	non	non	non	non	non	non	non	non	Taraba	North east	Taraba State Uni	Department of Biological Sciences	Taraba State University, Jalingo	University	Public	Jalingo	8.88	11.37	faliing grain	no	no	no	yes	no	no	yes	no	yes	no	no	no	no	3	0
Ekpo UF, Alabi OM, Oluwole AS & Sam-Wobo SO. (2012). Schistosoma haematobium infections in preschool children from two rural communities in Ijebu East, South-western Nigeria. Journal of Helminthology 86.3:323-328.	2012	Schistosomiasis	Journal of Helminthology	http://journals.cambridge.org/action/displayJournal?jid=jhl	1.38	<2	Research gate website	non	non	non	non	non	non	non	non	non	non	non	non	non	non	non	non	Ogun	South west	UNAAB	Dept of Biological Sciences	Federal University of Agriculture, Abeokuta	University	Public	Abeokuta	7.15	3.35	faliing grain	no	no	no	yes	no	no	yes	no	yes	no	no	no	no	4	0
Ekpo UF, Laja-Deile A, Oluwole AS, Sam-Wobo SO & Mafiana CF. (2012). Schistosomiasis in infants and pre-school-aged children in Sub-Saharan Africa: Implication for control. Parasitology. 139(7):835-41	2012	Schistosomiasis	Parasitology	http://journals.cambridge.org/action/displayJournal?jid=par	2.96	2 to 3	Research gate website	non	non	non	non	non	non	non	non	non	non	non	non	non	non	non	non	Ogun	South west	UNAAB	Dept of Biological Sciences	Federal University of Agriculture, Abeokuta	University	Public	Abeokuta	7.15	3.35	faliing grain	no	no	no	yes	no	no	no	no	no	no	no	yes	no	6	0
Emukah E, Gutman J, Eguagie J, Miri ES, Yinkore P, Okocha N, Jibunor V, Nebe O, Nwoye AI & Richards FO. (2012). Urine heme dipsticks are useful in monitoring the impact of praziquantel treatment on Schistosoma haematobium in sentinel communities of Delta State, Nigeria. Acta Tropica 122(1):126-31.	2012	Schistosomiasis	Acta Tropica	http://www.journals.elsevier.com/acta-tropica/	2.787	2 to 3	JCR	Emory University and Children’s Healthcare of Atlanta at Egleston, 2015 Uppergate Dr., Atlanta, GA 30322, USA.	USA	The Carter Center, One Copenhill Avenue NE, Atlanta, GA 30307-1406, USA	USA	non	non	non	non	non	non	non	non	non	non	non	non	Imo	South east	TCC		The Carter Center, Owerri	NGO/NGDO	N/A	Owerri	5.48	7.03	faliing grain	no	no	no	yes	no	no	yes	no	no	no	no	no	no	8	2
Hassan A, Ntiaidem U, Morenikeji O, Nwuba R, Anumudu C, Adejuwon S, Salawu O, Jegede A & Odaibo A (2012). Urine Turbidity and Microhaematuria as Rapid Assessment Indicators for Schistosoma haematobium Infection among School Children in Endemic Areas. American Journal of Infectious Diseases 8 (1): 60-64.	2012	Schistosomiasis	American Journal of Infectious Diseases	http://thescipub.com/ajid.toc	1.26	<2	Journal website	non	non	non	non	non	non	non	non	non	non	non	non	non	non	non	non	Oyo	South west	UI	Dept of Zoology	University of Ibadan	University	Public	Ibadan	7.39	3.9	faliing grain	no	no	no	yes	no	no	yes	no	no	no	no	no	no	9	0
Ibironke O, Koukounari A, Asaolu S, Moustaki I & Shiff C. (2012). Validation of a new test for Schistosoma haematobium based on detection of Dra1 DNA fragments in urine: evaluation through latent class analysis. PLoS Neglected Tropical Diseases 6(1):e1464.	2012	Schistosomiasis	PLoS Neglected Tropical Diseases	http://www.plosntds.org/	4.569	3 to 5	JCR	Department of Molecular Microbiology and Immunology, Johns Hopkins University, Baltimore, Maryland, United States of America.	USA	MRC Centre of Outbreak Analysis and Modeling, Department of Infectious Disease Epidemiology, Imperial College London, St. Mary's Campus, London, United Kingdom	UK	Department of Statistics, London School of Economics, London, United Kingdom	UK	Natural History Museum, London, United Kingdom	UK	non	non	non	non	non	non	non	non	N/A	N/A	N/A	N/A	N/A	N/A	N/A	N/A	N/A	N/A	N/A	no	no	no	yes	no	no	no	no	no	no	no	no	no	1	3
Ogbonna CC, Dori GU, Nweze EI, Muoneke G, Nwankwo IE & Akputa N. (2012). Comparative analysis of urinary schistosomiasis among primary school children and rural farmers in Obollo-Eke, Enugu State, Nigeria: Implications for control. Asian Pacific Journal of Tropical Medicine 5(10):796-802.	2012	Schistosomiasis	Asian Pacific Journal of Tropical Medicine	http://www.elsevier.com/journals/asian-pacific-journal-of-tropical-disease/2222-1808	0.502	<2	Journal website	non	non	non	non	non	non	non	non	non	non	non	non	non	non	non	non	Enugu	South east	UNN	Dept of Microbiology	University of Nigeria, Nsukka	University	Public	Nsukka	6.86	7.39	faliing grain	no	no	no	yes	no	no	yes	no	yes	no	no	no	no	6	0
Ezeagwuna DA, Ekejindu IM, Onyido AE, Nnamah NK, Oli AN, Mgbemena IC, Ogolo BC, Orji N. (2012) Efficacy of artesunate in the treatment of urinary schistosomiasis in an endemic area in Anambra state, Nigeria. International Research Journal of Pharmacy and Pharmacology 2(1): 034-039.	2012	Schistosomiasis	International Research Journal of Pharmacy and Pharmacology	http://www.internationalscholarsjournals.org/journal/ijpp	not available	not available	not available	non	non	non	non	non	non	non	non	non	non	non	non	non	non	non	non	Anambra	South east	UniZik Teaching Hosp	Dept of Medical Micobiology	Nnamdi Azikiwe University Teaching Hospital, Nnewi	Hospital	Public	Nnewi	6.01	6.92	http//geonames.nga.mil/ggmaviewer/	no	no	no	yes	no	no	yes	no	no	no	no	no	no	8	0
Nworie O, Nya O, Anyim C, Okoli CS, Okonkwo EC (2012) Prevalence of Urinary Schistosomiasis among Primary School Children in Afikpo North Local Government Area of Ebonyi State. Annals of Biological Research 3 (8):3894-3897	2012	Schistosomiasis	Annals of Biological Research	www.scholarsresearchlibrary.com	Not available	Not available	Not available	non	non	non	non	non	non	non	non	non	non	non	non	non	non	non	non	Ebonyi	South east	Ebonyi State Uni	Dept of Applied Microbiology	Ebonyi State University, Abakaliki	University	Public	Abakaliki	6.32	8.12	faliing grain	no	no	no	yes	no	no	yes	no	no	no	no	no	no	5	0
Ouf EA, Ojurongbe O, Akindele AA, Sina-Agbaje OR, Van Tong H, Adeyeba AO, Kremsner PG, Kun JF & Velavan T. (2012). Ficolin-2 levels and FCN2 genetic polymorphisms as a susceptibility factor in schistosomiasis. Journal of Infectious Diseases 206(4):562-70.	2012	Schistosomiasis	Journal of Infectious Diseases	http://jid.oxfordjournals.org/	5.848	>5	JCR	Institute of Tropical Medicine, University of Tübingen, Germany.	Germany	non	non	non	non	non	non	non	non	non	non	non	non	non	non	N/A	N/A	N/A	N/A	N/A	N/A	N/A	N/A	N/A	N/A	N/A	no	no	no	yes	no	yes	yes	no	no	no	no	no	no	4	4
Atanda AT, Mohammad MS, Atallah L. (2012) Cutaneous schistosomiasis: Case report and literature review. Ann Nigerian Med [serial online] 16;6:98-100.	2012	Schistosomiasis	Annals of Nigerian Medicine	http://www.anmjournal.com/‎	Not available	Not available	Not available	non	non	non	non	non	non	non	non	non	non	non	non	non	non	non	non	Kano	North west	BUK	Department of Pathology	Bayero University Kano	University	Public	Kano	12	8.52	faliing grain	no	no	no	yes	no	no	no	no	no	no	no	no	Case report	3	0
Banwat ME, Ogbonna C, Daboer JC, Chingle MP, Envuladu EA, Audu S, Lar LA. (2012) Prevalence of urinary schistosomiasis in school-aged children in Langai, Plateau State: pre- and post-intervention. Niger J Med. 21(2):146-9.	2012	Schistosomiasis	Nigerian journal of medicine	http://www.nigerianjournalofmedicine.com/index.php/njm	Not available	Not available	Not available	non	non	non	non	non	non	non	non	non	non	non	non	non	non	non	non	Plateau	North central	JUTH	Department of Community Medicine	Jos University Teaching Hospital	Hospital	Public	Jos	9.92	8.9	faliing grain	no	no	no	yes	no	no	yes	no	yes	no	no	no	no	7	0
Eyo JE, Onyishi GC, Okafor FC. (2012) Urinary schistosomiasis among pregnant women in some endemic tropical semi - urban communities of Anambra State, Nigeria. Trop Biomed. 29(4):575-9.	2012	Schistosomiasis	Tropical Biomedicine	http://www.msptm.org/journal.html	0.921	<2	JCR	non	non	non	non	non	non	non	non	non	non	non	non	non	non	non	non	Enugu	South east	UNN	Dept of Zoology and Environmental Biology	University of Nigeria, Nsukka	University	Public	Nsukka	6.86	7.39	faliing grain	no	no	no	no	no	no	yes	no	no	no	no	no	no	3	0
Adikankwu OR, Odikamnoro OO, Uhuo AC, Nwuzo AC. (2012). The Prevalence of Intestinal Nematode in School Children in Ebonyi Local Government Area, Ebonyi State, Nigeria. Continental Journal of Biomedical Sciences 6(1)	2012	STH	Continental Journal of Biomedical Sciences	http://www.wiloludjournal.com/ojs/index.php/cjBioMed	Not available	Not available	Not available	non	non	non	non	non	non	non	non	non	non	non	non	non	non	non	non	Ebonyi	South east	Ebonyi State Uni	Dept of Applied Biology	Ebonyi State University, Abakaliki	University	Public	Abakaliki	6.32	8.12	faliing grain	no	no	no	no	yes	no	yes	no	no	no	no	no	no	3	0
Omorodion AO, Goddey NOP , Clement IC , Ogbeneovo UD , Oijiangbe AA (2012) Distribution of Intestinal Parasites among School-Age Children in Delta and Edo States of Nigeria. PUJ; 5(2): 121-126	2012	STH	Parasitologists United Journal	http://www.puj.eg.net/aim.html	Not available	Not available	Not available	non	non	non	non	non	non	non	non	non	non	non	non	non	non	non	non	Delta	South south	PTI	Dept of Industrial Safety & Environmental Technology	Petroleum Training Institute, Warri	Research Institute	Public	Warri	5.52	5.75	Nigeria Gazetteer	no	no	no	no	yes	no	yes	no	no	no	no	no	no	5	0
Nwaneri DU & Omuemu VO. (2012). Risks of intestinal helminthiasis in children living in orphanages in Benin city, Nigeria. Nigerian Journal of Paediatrics 39(3): 118 – 123.	2012	STH	Nigerian Journal of Paediatrics	http://www.njpaediatrics.com/	Not available	Not available	Not available	non	non	non	non	non	non	non	non	non	non	non	non	non	non	non	non	Edo	South south	UniBen	Institute of Child Health	University of Benin	University	Public	Benin	6.34	5.63	faliing grain	no	no	no	no	yes	no	yes	no	no	no	no	no	no	2	0
Nwaneri DU, Ibadin MO, Ofovwe GE & Sadoh AE. (2012). Intestinal helminthiasis in children with chronic neurological disorders in Benin City, Nigeria: intensity and behavioral risk factors. World Journal of Pediatrics	2012	STH	World Journal of Pediatrics	http://www.wjpch.com/	1.084	<2	Journal website	non	non	non	non	non	non	non	non	non	non	non	non	non	non	non	non	Edo	South south	UniBen	Institute of Child Health	University of Benin	University	Public	Benin	6.34	5.63	faliing grain	no	no	no	no	yes	no	yes	no	no	no	no	no	no	4	0
Opara KN, Udoidung NI, Opara DC, Okon OE, Edosomwan EU & Udoh AJ. (2012). The Impact of Intestinal Parasitic Infections on the Nutritional Status of Rural and Urban School-Aged Children in Nigeria. International Journal of MCH and AIDS 1(1):73-82.	2012	STH	International Journal of MCH and AIDS	http://mchandaids.org/	Not available	Not available	Not available	non	non	non	non	non	non	non	non	non	non	non	non	non	non	non	non	Akwa Ibom	South south	UniUyo	Dept of Zoology	University of Uyo	University	Public	Uyo	5.03	7.93	http//geonames.nga.mil/ggmaviewer/	no	no	no	no	yes	no	yes	no	yes	no	no	no	no	6	0
Sam-Wobo SO, Asiwaju R., Idowu OA, Eromosele CO & Adeleke MA. (2012). Communal evaluation of intestinal Helminthes in some Guineaworm-controlled communities in Ogun State, Nigeria. Journal of Entomology and Nematology 4(2), pp. 7-11.	2012	STH	Journal of Entomology and Nematology	http://www.academicjournals.org/jen/	Not available	Not available	Not available	non	non	non	non	non	non	non	non	non	non	non	non	non	non	non	non	Ogun	South west	UNAAB	Dept of Biological Sciences	Federal University of Agriculture, Abeokuta	University	Public	Abeokuta	7.15	3.35	faliing grain	no	no	no	no	yes	no	yes	no	yes	no	no	no	no	5	0
Hassan A, Ntiaidem U, Morenikeji O, Nwuba R, Anumudu C, Adejuwon S, Salawu O, Jegede A, Odaibo A (2012) Urine Turbidity and Microhaematuria as Rapid Assessment Indicators for Schistosoma haematobium Infection among School Children in Endemic Areas. American Journal of Infectious Diseases 8 (1): 60-64	2012	Schistosomiasis	American Journal of Infectious Diseases	http://thescipub.com/ajid.toc	1.26	<2	Journal website	non	non	non	non	non	non	non	non	non	non	non	non	non	non	non	non	Oyo	South west	UI	Dept of Zoology	University of Ibadan	University	Public	Ibadan	7.39	3.9	faliing grain	no	no	no	yes	no	no	yes	no	no	no	no	no	no	9	0
Akyala IA, Ashefo D, Tanimu H, Tsaku M, Agieni AG (2012) Microhaematuria and Proteinuria Performance as a Measured by Urine Reagent Strips in Estimating Intensity and Prevalence of Schistosoma haematobium Infection in Nigeria. American Journal of Medicine and Medical Sciences 2(6): 144-148	2012	Schistosomiasis	American Journal of Medicine and Medical Sciences	journal.sapub.org/ajmms/‎	Not available	Not available	Not available	non	non	non	non	non	non	non	non	non	non	non	non	non	non	non	non	Nasarawa	North central	College of Education, Akwanga	Dept of science laboratory technology	College of Education, Akwanga	College	Public	Akwanga	8.92	8.38	Nigeria Gazetteer	no	no	no	yes	no	no	yes	no	no	no	no	no	no	5	0
Sowole AR, Adegbite AA (2012) Correlation analysis between the prevalence of Schistosoma haematobuim and water conditions: A Case Study among the School Pupils in Southwestern Nigeria. IJRRAS 13 (1)	2012	Schistosomiasis	International Journal of Research and Reviews in Pharmacy and Applied Sciences	Not available	Not available	Not available	Not available	non	non	non	non	non	non	non	non	non	non	non	non	non	non	non	non	Ogun	South west	Ogun State College of Health Technology, Ilese-Ijebu	Department of Medical Laboratory Techniques,	Ogun State College of Health Technology, Ilese-Ijebu	College	Public	Ilese-Ijebu	7.18	3.4	http//geonames.nga.mil/ggmaviewer/	no	no	no	yes	no	no	yes	no	yes	no	no	no	no	2	0
Ugbomoiko US, Dalumo V, Danladi YK, Heukelbach J, Ofoezie IE. (2012) Concurrent urinary and intestinal schistosomiasis and intestinal helminthic infections in schoolchildren in Ilobu, South-western Nigeria. Acta Trop. 123(1):16-21.	2012	Schistosomiasis, STH	Acta Tropica	http://www.journals.elsevier.com/acta-tropica/	2.787	2 to 3	JCR	Departamento de Saúde Comunitária, Faculdade de Medicina, Universidade Federal do Ceará, Rua Professor Costa Mendes 1608 5º andar, 60430-140 Fortaleza, Ceará, Brasil	Brasil	Anton Breinl Centre for Public and Tropical Medicine, School of Public Health, Tropical Medicine and Rehabilitation Sciences, James Cook University, Townsville, Queensland, Australia	Australia	non	non	non	non	non	non	non	non	non	non	non	non	Kwara	North central	Uni Ilorin	Dept of Zoology	University of Ilorin	University	Public	Ilorin	8.5	4.55	faliing grain	no	no	no	yes	yes	no	yes	no	yes	no	no	no	no	4	1
Bala AY, ladan MU, Mainasara M (2012) Prevalence and intensity of urinary schistosomiasis in abarma village, gusau, Nigeria: a preliminary investigation. Science World Journal Vol 7 (No 2)	2012	Schistosomiasis	Science World Journal	http://www.scienceworldjournal.org/	Not available	Not available	Not available	non	non	non	non	non	non	non	non	non	non	non	non	non	non	non	non	Sokoto	North west	UDU	Dept of Biological Sciences	Usmanu Danfodiyo University, Sokoto	University	Public	Sokoto	13.05	5.23	faliing grain	no	no	no	yes	no	no	yes	no	yes	no	no	no	no	3	0
Bigwan EI, Tinja B, Damen JG (2012) Prevalence of schistosomiasis among secondary school boarding students in potiskum metropolis, Yobe state, north-eastern Nigeria. Bayero Journal of Pure and Applied Sciences, 5(1): 155 – 158.	2012	Schistosomiasis	Bayero Journal of Pure and Applied Sciences	http://www.ajol.info/index.php/bajopas/about/submissions	Not available	Not available	Not available	non	non	non	non	non	non	non	non	non	non	non	non	non	non	non	non	Plateau	North central	UniJos	Dept of Medical Laboratory Science	University of Jos	University	Public	Jos	9.92	8.9	faliing grain	no	no	no	yes	no	no	yes	no	yes	no	no	no	no	3	0
Akinbo FO, Okaka CE, Omoregie R (2012) Plasmodium falciparum and intestinal parasitic co-infections in HIV-infected patients in Benin City, Edo State, Nigeria. J Infect Dev Ctries 2012; 6(5):430-435.	2012	STH	Journal of Infection in Developing Countries	http://www.jidc.org/index.php/journal	1.2	<2	Journal website	non	non	non	non	non	non	non	non	non	non	non	non	non	non	non	non	Edo	South south	UniBen Teaching Hospital	Dept of Pathology	University of Benin Teaching Hospital	Hospital	Public	Benin	6.34	5.63	faliing grain	no	no	no	no	yes	no	yes	no	yes	no	no	no	no	3	0
Biu AA, kyari F, John WM (2012) Prevalence of intestinal parasites in school aged pupils in Mafa local government area of Borno state, Nigeria. Journal of Medical and Applied Biosciences Volume 4	2012	STH	Journal of Medical and Applied Biosciences	www.irjset.com/index.php/component/content/category/9-journal-ofmedical-and-applied-biosciences	Not available	Not available	Not available	non	non	non	non	non	non	non	non	non	non	non	non	non	non	non	non	Borno	North east	UniMaid	Department of Veterinary Microbiology and Parasitology	University of Maiduguri	University	Public	Maiduguri	11.85	13.16	faliing grain	no	no	no	no	yes	no	yes	no	no	no	no	no	no	3	0
Mbah M, Ogban GI, Okafor IM, Ejezie GC, Alaribe AAA (2012) A Survey of Bancroftian Filariasis by Detecting Microfilaria and Circulating Antigenaemia in Biase Cross River State, Nigeria. Global Journal of Medical Research 12: 8	2012	LF	Global Journal of Medical Research	www.medicalresearchjournal.org/index.php/GJMR	Not available	Not available	Not available	non	non	non	non	non	non	non	non	non	non	non	non	non	non	non	non	Cross River	South south	Uni Cal	Dept of Medical Laboratory Science	University of Calabar	University	Public	Calabar	4.95	8.32	faliing grain	yes	no	no	no	no	no	yes	no	no	no	no	no	no	5	0
Okwelogu IS, Ikpeze OO, Ezeagwuna DA, Aribodor DN, Nwanya AV, Egbuche CM, Okolo KV & Ozumba NA (2012) Urinary Schistosomiasis among School Children in Okija, Anambra State, South-Eastern Nigeria. Scholarly Journal of Biological Science 1(1):1-6	2012	Schistosomiasis	Scholarly Journal of Biological Science	http:// www.scholarly-journals.com/SJBS	Not available	Not available	Not available	non	non	non	non	non	non	non	non	non	non	non	non	non	non	non	non	Anambra	South east	UniZik Teaching Hosp	Dept of Medical Micobiology	Nnamdi Azikiwe University Teaching Hospital, Nnewi	Hospital	Public	Nnewi	6.01	6.92	http//geonames.nga.mil/ggmaviewer/	no	no	no	yes	no	no	yes	no	no	no	no	no	no	8	0
Emmy-egbe IO, Ekwesianya EO, Ukaga CN, Eneanya CI & Ajaero CMU (2012) Prevalence of intestinal helminthes in students of Ihiala local government area of Anambra state. Journal of Applied Technology in Environmental Sanitation, 2 (1): 23-30.	2012	Schistosomiasis, STH	Journal of Applied Technology in Environmental Sanitation	www.trisanita.org/jates/index.html	Not available	Not available	Not available	non	non	non	non	non	non	non	non	non	non	non	non	non	non	non	non	Anambra	South east	Anambra State Uni	Dept of Biological Sciences	Anambra State University, Uli	University	Public	Uli	5.7833	6.8666	Nigeria Gazetteer	no	no	no	yes	yes	no	yes	no	yes	no	no	no	no	5	0
Odoba MB, Otalu O & Balogun JB (2012) Prevalence of Helminth Parasite Eggs in Pupils and Playing Grounds of some Selected Primary Schools in Zaria, Nigeria. World J Life Sci. and Medical Research 2(5):192	2012	STH	World Journal of Life Sciences and Medical Research	http://www.rrpjournals.com/	Not available	Not available	Not available	non	non	non	non	non	non	non	non	non	non	non	non	non	non	non	non	Kaduna	North west	ABU	Dept of Veterinary Public and Preventive Medicine	Ahmadu Bello University, Zaria	University	Public	Zaria	11.11	7.73	Nigeria Gazetteer	no	no	no	no	yes	no	yes	no	no	no	no	no	no	3	0
Hassan AO, Amoo AOJ, Akinwale OP, Deji-Agboola AM, Adeleke MA, Gyang PV & Oluwadun A. (2012) Human water contact activities and urinary schistosomiasis around Erinle and Eko-ende dams. Global Advanced Research Journal of Medicine and Medical Sciences Vol. 1(4) pp. 077-084	2012	Schistosomiasis	Global Advanced Research Journal of Medicine and Medical Sciences	http://garj.org/garjmms/	Not available	Not available	Not available	non	non	non	non	non	non	non	non	non	non	non	non	non	non	non	non	Osun	South west	LAUTECH Osogbo	Dept of Medical Microbiology and Parasitology	Ladoke Akintola University of Technology, Osogbo	University	Public	Osogbo	7.77	4.57	faliing grain	no	no	no	yes	no	no	no	no	yes	no	no	no	no	7	0
Olajide AO, Olajide FO, Aremu AA, Komolafe AO (2012) Ureteric obstruction secondary to schistosomiasis 2 years after praziquantel therapy: a case report. Pan African Medical Journal. 12:32	2012	Schistosomiasis	Pan African Medical Journal	http://www.panafrican-med-journal.com/content/article/12/32/full/	Not available	Not available	Not available	non	non	non	non	non	non	non	non	non	non	non	non	non	non	non	non	Oyo	South west	LAUTECH Ogbomoso	Dept of Surgey	Ladoke Akintola University of Technology, Ogbomoso	University	Public	Ogbomoso	8.13	4.2666	Nigeria Gazetteer	no	no	no	yes	no	no	no	no	no	no	no	no	Case report	4	0
Raufu MO & Akinniran TN (2012) The determinants of willingness to pay for treatment of schistosomiasis by fishermen in Abeokuta North Local Government Area, Ogun State, Nigeria. J. Mod. Econ. Manag. 1(1): 29-36	2012	Schistosomiasis	Journal of Modern Economy and Management	http://scik.org	Not available	Not available	Not available	non	non	non	non	non	non	non	non	non	non	non	non	non	non	non	non	Oyo	South west	LAUTECH Ogbomoso	Dept of Agricultural Economics	Ladoke Akintola University of Technology, Ogbomoso	University	Public	Ogbomoso	8.13	4.2666	Nigeria Gazetteer	no	no	no	yes	no	no	no	no	yes	no	no	no	no	2	0
Ekong PS, Juryit R, Dika NM, Nguku P, & Musenero M (2012) Prevalence and risk factors for zoonotic helminth infection among humans and animals – Jos, Nigeria, 2005-2009. Pan African Medical Journal 12:6	2012	Schistosomiasis, STH	Pan African Medical Journal	http://www.panafrican-med-journal.com/content/larticle/12/6/full/	Not available	Not available	Not available	African Field Epidemiology Network, Kampala, Uganda	Uganda	non	non	non	non	non	non	non	non	non	non	non	non	non	non	Plateau	North central	NVRI	Epidemiology section	National Veterinary Research Institute, Vom	Research Institute	Public	Vom	9.67	8.78	faliing grain	no	no	no	yes	yes	no	no	no	no	no	yes	yes	no	4	1
Iloh GU, Obikwu CE, Amadi AN (2012) Common geriatric morbidity from communicable diseases in a rural hospital in Eastern Nigeria. Niger J Med. 21(2):231-236.	2012	STH	Nigerian journal of medicine	http://www.nigerianjournalofmedicine.com/index.php/njm	Not available	Not available	Not available	non	non	non	non	non	non	non	non	non	non	non	non	non	non	non	non	Abia	South east	FMC, Umuahia	Department of Family Medicine	Federal Medical Centre, Umuahia	Hospital	Public	Umuahia	5.53	7.48	faliing grain	no	no	no	no	yes	no	no	no	no	no	yes	no	no	3	0
Ojukwu I & Njom V (2012) Prevalence of Lymphatic Filariasis in Amichi, Nnewi South Local Government Area, Anambra State, Nigeria. Journal of Health and Visual Sciences 14 (1)	2012	LF	Journal of Health and Visual Sciences	www.ajol.info/index.php/jhvs‎	Not available	Not available	Not available	non	non	non	non	non	non	non	non	non	non	non	non	non	non	non	non	Enugu	South east	ESUT	Dept of Medical Microbiology	Enugu State University	University	Public	Enugu	6.44	7.49	faliing grain	yes	no	no	no	no	no	yes	no	no	yes	no	no	no	2	0
Badaki JA, Akogun OB, Molta NB, Imandeh G (2013) Bancroftiasis among the mumuye of Northeastern Nigeria: Parasitological and clinical studies in Northern Taraba State. Health 5: 138-142.	2013	LF	Health	http://www.scirp.org/journal/health/	Not available	Not available	Not available	non	non	non	non	non	non	non	non	non	non	non	non	non	non	non	non	Ondo	South west	Adekunle Ajasin Un	Department of Environmental Biology	Adekunle Ajasin University, Akungba-Akoko	University	Public	Akungba-Akoko	7.47	5.74	faliing grain	yes	no	no	no	no	no	yes	no	no	yes	no	no	no	4	0
Christiana O, Olajumoke M, Oyetunde S. (2013) Lymphatic filariasis and associated morbidities in rural communities of Ogun State, Southwestern Nigeria. Travel Med Infect Dis. doi:pii: S1477-8939(13)00017-3.	2013	LF	Travel Medicine & Infectious Diseases	http://www.travelmedicinejournal.com/	Not available	Not available	Not available	non	non	non	non	non	non	non	non	non	non	non	non	non	non	non	non	Ogun	South west	Crawford Uni	Department of Biological Sciences	Crawford University, Igbesa	University	Private	Igbesa	6.53	3.13	faliing grain	yes	no	no	no	no	no	yes	no	no	no	no	no	no	3	0
Ezugbo-Nwobi IK, Eneanya CI (2013) Ecology and Biting Activity of Simulium Damnosum Complex in Nigeria: A Review. The Bioscientist. Vol. 1(1):39-46.	2013	Onchocerciasis	The Bioscientist.	http://www.bioscientistjournal.com	Not available	Not available	Not available	non	non	non	non	non	non	non	non	non	non	non	non	non	non	non	non	Anambra	South east	Unizik	Department of Parasitology and Entomology	Nnamdi Azikiwe University, Awka	University	Public	Awka	6.21	7.07	faliing grain	no	yes	no	no	no	no	no	no	no	no	no	yes	no	2	0
Nwabueze AA (2013) Social implications of hematuria on women for schistosomiasis control. Journal of Public Health and Epidemiology Vol. 5(1), pp. 1-5	2013	Schistosomiasis	Journal of Public Health & Epidemiology	http://academicjournals.org/JPHE/	Not available	Not available	Not available	non	non	non	non	non	non	non	non	non	non	non	non	non	non	non	non	Delta	South south	Delsu, Asaba	Dept of Fisheries	Delta State university, Asaba	University	Public	Asaba	6.18	6.75	faliing grain	no	no	no	yes	no	no	no	no	no	no	no	yes	no	1	0
Oniya MO, Ishola MA and Jayeoba OD (2013) Schistosomiasis in Ipogun: Update Assessment on Endemicity and Efficacy of Praziquantel in chemotherapy. International Journal of Tropical Disease & Health 3(1): 37-44	2013	Schistosomiasis	International Journal of Tropical Disease & Health	http://www.sciencedomain.org/journal-home.php?id=19	Not available	Not available	Not available	non	non	non	non	non	non	non	non	non	non	non	non	non	non	non	non	Ondo	South west	FUTA	Department of Biology	Federal University of Technology, Akure	University	Public	Akure	7.25	5.19	faliing grain	no	no	no	yes	no	no	yes	no	no	no	no	no	no	3	0
Sam-Wobo SO, Ajayi TO, Ijaduola T, Ekpo UF, Adeleke MA, Surakat OA, Mafiana CF (2013) Status of urinary schistosomiasis among primary school children in Abeokuta, Nigeria. International Journal of Medicine and Medical Sciences 5(3): 106-109	2013	Schistosomiasis	International Journal of Medicine and Medical Sciences	http://www.academicjournals.org/IJMMS	not available	not available	Not available	non	non	non	non	non	non	non	non	non	non	non	non	non	non	non	non	Ogun	South west	UNAAB	Dept of Biological Sciences	Federal University of Agriculture, Abeokuta	University	Public	Abeokuta	7.15	3.35	faliing grain	no	no	no	yes	no	no	yes	no	no	no	no	no	no	7	0
Evans DS, King JD, Eigege A, Umaru J, Adamani W, Alphonsus K, Sambo Y, Miri ES, Goshit D, Ogah G, Richards FO. (2013) Assessing the WHO 50% prevalence threshold in school-aged children as indication for treatment of urogenital schistosomiasis in adults in central Nigeria. Am J Trop Med Hyg. 88(3):441-5.	2013	Schistosomiasis	American Journal of Tropical Medicine & Hygiene	http://www.ajtmh.org/	2.534	2 to 3	JCR	The Carter Center, Atlanta, GA 30307, USA.	USA	non	non	non	non	non	non	non	non	non	non	non	non	non	non	N/A	N/A	N/A	N/A	N/A	N/A	N/A	N/A	N/A	N/A	N/A	no	no	no	yes	no	no	yes	no	no	no	no	no	no	7	4
Ekenjoku AJ, Origanje C, Meremikwu MM (2013) Comparative efficacy of Levamisole, Mebendazole and Pyrantel Pamoate against common intestinal nematodes among children in Calabar, South-South Nigeria. Niger J Paed 40(3): 217-221	2013	STH	Nigerian Journal of Paediatrics	Not available	Not available	Not available	Not available	non	non	non	non	non	non	non	non	non	non	non	non	non	non	non	non	Cross River	South south	UniCal Teaching Hospital	Institute of Tropical Diseases Research and Prevention	University of Calabar Teaching Hospital	Hospital	Public	Calabar	4.95	8.32	faliing grain	no	no	no	no	yes	no	yes	no	no	no	no	no	no	3	0
Nwaneri DU, Omuemu VO. (2013) Intestinal helminthiasis and nutritional status of children living in orphanages in Benin City, Nigeria. Niger J Clin Pract. 16(2):243-8.	2013	STH	Nigerian Journal of Clinical Practice	http://www.njcponline.com/	0.263	<2	Journal website	non	non	non	non	non	non	non	non	non	non	non	non	non	non	non	non	Edo	South south	UniBen	Institute of Child Health	University of Benin	University	Public	Benin	6.34	5.63	faliing grain	no	no	no	no	yes	no	yes	no	no	no	no	no	no	2	0
Eyo J, Onyishi G, Ugokwe C. (2013) Rapid epidemiological assessment of onchocerciasis in a tropical semi-urban community, Enugu state, Nigeria. Iran J Parasitol. 8(1):145-51.	2013	Onchocerciasis	Iranian Journal of Parasitology	http://ijpa.tums.ac.ir/index.php/ijpa	0.42	<2	Research gate website	non	non	non	non	non	non	non	non	non	non	non	non	non	non	non	non	Enugu	South east	UNN	Dept of Zoology and Environmental Biology	University of Nigeria, Nsukka	University	Public	Nsukka	6.86	7.39	faliing grain	no	yes	no	no	no	no	no	no	no	yes	no	no	no	3	0
Okorie PN, Ademowo OG, Saka Y, Davies E, Okoronkwo C, Bockarie MJ, Molyneux DH, Kelly-Hope LA (2013) Lymphatic filariasis in Nigeria; micro-stratification overlap mapping (MOM) as a prerequisite for cost-effective resource utilization in control and surveillance Plos NTDs (in press)	2013	LF, Loa loa, Onchocerciasis	PLoS Neglected Tropical Diseases	www.plosntds.org/	4.569	3 to 5	JCR	Center for Neglected tropical diseases, Liverpool School of Tropical Medicine, Liverpool, UK.	UK	non	non	non	non	non	non	non	non	non	non	non	non	non	non	Oyo	South west	UI	Institute for Advanced Medical Research and Training	University of Ibadan	University	Public	Ibadan	7.39	3.9	faliing grain	yes	yes	yes	no	no	no	no	no	no	no	no	yes	no	5	3
Abanyie FA, McCracken C, Kirwan P, Molloy SF, Asaolu SO, Holland CV, Gutman J, Lamb TJ (2013) Ascaris co-infection does not alter malaria-induced anaemia in a cohort of Nigerian preschool children. Malaria Journal 12:1	2013	STH	Malaria Journal	www.malariajournal.com/‎	3.4	3 to 5	JCR	Emory University School of Medicine, Atlanta, GA 30322, USA.	USA	Biostatistics Core, Emory University and Children ’ s Pediatric Research Centre, Atlanta, GA 30322, USA.	USA	Department of Zoology, School of Natural Sciences, Trinity College Dublin, Dublin 2, Ireland.	Ireland	non	non	non	non	non	non	non	non	non	non	N/A	N/A	N/A	N/A	N/A	N/A	N/A	N/A	N/A	N/A	N/A	no	no	no	no	yes	no	yes	no	no	no	no	no	no	1	7
Ekpo UF, Hürlimann E, Schur N, Oluwole AS, Abe EM, Mafe MA, Nebe OJ, Isiyaku S, Olamiju F, Kadiri M, Poopola TO, Braide EI, Saka Y, Mafiana CF, Kristensen TK, Utzinger J, Vounatsou P. (2013) Mapping and prediction of schistosomiasis in Nigeria using compiled survey data and Bayesian geospatial modelling. Geospat Health.7(2):355-366.	2013	Schistosomiasis	Geospatial Health	www.geospatialhealth.unina.it/‎	1.648	<2	Journal website	Department of Epidemiology and Public Health, Swiss Tropical and Public Health Institute, P.O. Box, CH-4002 Basel, Switzerland	Switzerland	University of Basel, P.O. Box, CH-4003 Basel, Switzerland	Switzerland	DBL, Department of Veterinary Disease Biology, University of Copenhagen, Thorvaldsensvej 57, DK-1871 Frederiksberg C, Denmark	Denmark	School of Biological and Conservation Sciences, Faculty of Science and Agriculture, University of KwaZulu-Natal, Pietermaritzburg Campus, KawaZulu-Natal, South Africa	South Africa	non	non	non	non	non	non	non	non	Ogun	South west	UNAAB	Dept of Biological Sciences	Federal University of Agriculture, Abeokuta	University	Public	Abeokuta	7.15	3.35	faliing grain	no	no	no	yes	no	no	no	no	no	no	no	yes	no	12	5
Balla HJ, Jabbo AA (2013) Survey of Urinary Schistosomiasis among school-aged children in the rural communities of Mayo-belwa Local Government Area, Adamawa State, Nigeria. Journal of Natural Sciences Research 3(4)	2013	Schistosomiasis	Journal of Natural Sciences Research	Not available	Not available	Not available	Not available	non	non	non	non	non	non	non	non	non	non	non	non	non	non	non	non	Borno	North east	UniMaid	Department of Medical Laboratory Science	University of Maiduguri	University	Public	Maiduguri	11.85	13.16	faliing grain	no	no	no	yes	no	no	yes	no	yes	no	no	no	no	2	0
Rine CR, Habibu T, Jasini AM (2013) Epidemiology of Urinary Schistosomiasis Among Secondary School Students in Lafia, Nasarawa State, Nigeria. Journal of Biology, Agriculture and Healthcare. 3:2	2013	Schistosomiasis	Journal of Biology, Agriculture and Healthcare	Not available	Not available	Not available	Not available	non	non	non	non	non	non	non	non	non	non	non	non	non	non	non	non	Nasarawa	North central	Nasarawa State Polytechnic	School of Science and Technology	Nasarawa State Polytechnic, Lafia	Polytechnic	Public	Lafia	8.48	8.52	faliing grain	no	no	no	yes	no	no	yes	no	yes	no	no	no	no	3	0
Njoku OO, Edoga CO, Ozor IA (2013) Assessment of Onchocerciasis and ivermectin treatment in Udi and Igbo-etiti local government areas of Enugu state, Nigeria. International Research Journal of Medical Sciences. 1(5): 19-21	2013	Onchocerciasis	International Research Journal of Medical Sciences	Not available	Not available	Not available	Not available	non	non	non	non	non	non	non	non	non	non	non	non	non	non	non	non	Imo	South east	FUTO		Federal University of Technology, Owerri	University	Public	Owerri	5.48	7.03	faliing grain	no	yes	no	no	no	no	yes	no	no	no	no	no	no	3	0
Pam VA, Dakul DA, Karshima NS, Igeh CP (2013) Occurrence of Crptosporidium species and other zoonotic parasites among humans in Jos, Plateau State, North-Central Nigeria. Asian Journal of Biomedical and Pharmaceutical Sciences 3(17): 20-24	2013	STH	Asian Journal of Biomedical and Pharmaceutical Sciences	www.jbiopharm.com/‎	Not available	Not available	Not available	non	non	non	non	non	non	non	non	non	non	non	non	non	non	non	non	Plateau	North central	NVRI	Dept of Parasitology	National Veterinary Research Institute, Vom	Research Institute	Public	Vom	9.67	8.78	faliing grain	no	no	no	no	yes	no	yes	no	no	no	yes	no	no	4	0
Agu PU, Ogboi JS, Akpoigbe K, Okeke T, Ezugwu E (2013) Impact of Plasmodium falciparum and hookworm infections on the frequency of anaemia in pregnant women of rural communities in Enugu, South East Nigeria. Pan African Medical Journal. 2013; 14:27. oi:10.11604/pamj.2013.14.27.1925	2013	STH	Pan African Medical Journal	http://www.panafrican-med-journal.com/content/larticle/14/27/full/	Not available	Not available	Not available	University of Camerino, Department of Experimental Medicine and Public Health (Malaria &Human Development), 62032 Camerino (MC), Italy	Italy	non	non	non	non	non	non	non	non	non	non	non	non	non	non	Enugu	South east	UNTH	Dept of Obstetrics and Gynaecology	University of Nigeria Teaching Hospital	Hospital	Public	Enugu	6.44	7.49	faliing grain	no	no	no	no	yes	no	yes	no	no	no	no	no	no	4	1
Colman S, Mangoro ZM, Isa L (2013) Incidence of intestinal and urinary parasites among prison inmates. Academia Journal of Microbiology Research 1(1): 011-015	2013	Schistosomiasis, STH	Academia Journal of Microbiology Research	www.academiapublishing.org/ajmr/	Not available	Not available	Not available	non	non	non	non	non	non	non	non	non	non	non	non	non	non	non	non	Lagos	South west	NAFDAC		National Agency for Food and Drug Administration and Control (NAFDAC)	MoH	Public	Lagos	6.45	3.4	faliing grain	no	no	no	yes	yes	no	yes	no	no	no	no	no	no	3	0
Usip LPE, Nwosu CD (2013) The prevelance of human intestinal helminthes and the efficacy of anthelmentic levamisole drug in Abak Local Government Area of Akwa Ibom State Nigeria. Basic Research Journal of Medicine and Clinical Sciences. Vol. 2(5) pp. 52-58	2013	STH	Basic Research Journal of Medicine and Clinical Sciences	www.basicresearchjournals.org/medicine/mmscall.html	Not available	Not available	Not available	non	non	non	non	non	non	non	non	non	non	non	non	non	non	non	non	Akwa Ibom	South south	Uni Uyo	Dept of Zoology	University of Uyo	University	Public	Uyo	5.03	7.93	http//geonames.nga.mil/ggmaviewer/	no	no	no	no	yes	no	yes	no	no	no	no	no	no	2	0
Osue HO, Edeghere H, Galadima M, Odama LD, Engelbrecht F (2013) Antibody responses to a recombinant Onchocerca volvulus antigen (Ov1.9) by onchocerciasis patients before and two months after Ivermectin treatment. Global Advanced Research Journal of Biotechnology Vol. 2(1) pp. 008-012	2013	Onchocerciasis	Global Advanced Research Journal of Biotechnology	http://garj.org/garjb/index.htm	Not available	Not available	Not available	non	non	non	non	non	non	non	non	non	non	non	non	non	non	non	non	Kaduna	North west	NITR	Human Trypanosomiasis Research Division,	Nigerian Institute for Trypanosomiasis Research, Kaduna	Research Institute	Public	Kaduna	10.52	7.44	faliing grain	no	yes	no	no	no	no	yes	no	no	yes	no	no	no	4	1
Emeka LI (2013) Prevalence of Intestinal Helminthic Infection among School Children in Rural and Semi Urban Communities in Nigeria IOSR Journal of Dental and Medical Sciences. Volume 6, Issue 5, PP 61-66	2013	STH	IOSR Journal of Dental and Medical Sciences	www.iosrjournals.org/iosr=jdms.html	Not available	Not available	Not available	non	non	non	non	non	non	non	non	non	non	non	non	non	non	non	non	Enugu	South east	UNN	Dept of Microbiology	University of Nigeria, Nsukka	University	Public	Nsukka	6.86	7.39	faliing grain	no	no	no	no	yes	no	yes	no	no	no	no	no	no	1	0
Uttah EC, Ibe D, Wokem GN (2013) Filariasis Control in Coastal Nigeria: Predictive significance of Baseline Entomological Indices of Anopheles gambiae s.l. (Diptera: Culicidae). ISRN Entomology	2013	LF	ISRN Entomology	www.hindawi.com/isrn/entomology/	Not available	Not available	Not available	non	non	non	non	non	non	non	non	non	non	non	non	non	non	non	non	Rivers	South south	Uni Port	Dept of Animal and Environmental Biology	University of Port Harcourt	University	Public	Port Harcourt	4.79	7	faliing grain	yes	no	no	no	no	no	no	yes	no	no	no	no	no	3	0
Obiezue NR, Okoye IC, Ivoke N, Okorie JN (2013) Gastrointestinal Helminth Infection in Pregnancy: Disease Incidence and Hematological Alterations. Iranian J Publ Health 42(5):497-503.	2013	STH	Iranian Journal of Public Health	http://ijph.tums.ac.ir	Not available	Not available	Not available	non	non	non	non	non	non	non	non	non	non	non	non	non	non	non	non	Enugu	South east	UNN	Dept of Zoology	University of Nigeria, Nsukka	University	Public	Nsukka	6.86	7.39	faliing grain	no	no	no	no	yes	no	yes	no	no	no	no	no	no	3	0
Ojo EO, Okoi E, Umoiyoho AJ, Nnamonu M (2013) Surgical outreach program in poor rural Nigerian communities. Rural and Remote Health 13: 2200	2013	LF	Rural and Remote Health	www.rrh.org.au	0.979	<2	Journal website	non	non	non	non	non	non	non	non	non	non	non	non	non	non	non	non	Plateau	North central	JUTH		Jos University Teaching Hospital	Hospital	Public	Jos	9.92	8.9	faliing grain	yes	no	no	no	no	no	no	no	no	no	yes	no	Hydocecelectomy	4	0
Ajayi MB, Gbabeyan MS, Avwioro OG, Idowu ET & Adedire AO (2013) A study of intestinal helminthes in patients in Lagos University Teaching Hospital, Nigeria. International Journal of Advanced Biosciences 1(3): 24-27	2013	STH	International Journal of Advanced Biosciences	http://mutagens.co.in/ijadb.html	Not available	Not available	Not available	non	non	non	non	non	non	non	non	non	non	non	non	non	non	non	non	Lagos	South west	NIMR		Nigerian Institute of Medical Research, Yaba	Research Institute	Public	Lagos	6.45	3.4	faliing grain	no	no	no	no	yes	no	yes	no	no	no	yes	no	no	5	0
Auta T, Kogi E, Oricha, KA (2013) Studies on the Intestinal Helminths Infestation among Primary School Children in Gwagwada, Kaduna, North Western Nigeria. Journal of Biology, Agriculture and Healthcare 3(7)	2013	Schistosomiasis, STH	Journal of Biology, Agriculture and Healthcare	www.iiste.org	Not available	Not available	Not available	non	non	non	non	non	non	non	non	non	non	non	non	non	non	non	non	Katsina	North west	Federal University, Dutsin-Ma	Dept of Biological Science	Federal University, Dutsin-Ma	University	Public	Dutsin-Ma	12.46	7.49	faliing grain	no	no	no	yes	yes	no	yes	no	yes	no	no	no	no	3	0
Imarenezor EPK, Nmorsi OPG, Eghafona NO, Ohenhen RE, Ekozien MI (2013) Prevalence of urinary schistosomiasis in Nwan a rural community in Akoko – Edo local government area, Edo state, Nigeria. International Journal of Basic and Applied Sciences, 2 (2): 189-192	2013	Schistosomiasis	International Journal of Basic and Applied Sciences	www.sciencepubco.com/index.php/IJBAS	Not available	Not available	Not available	non	non	non	non	non	non	non	non	non	non	non	non	non	non	non	non	Edo	South south	Ambrose Alli Univ	Dept of Microbiology	Ambrose Alli University, Ekpoma	University	Public	Ekpoma	6.74	6.13	http//geonames.nga.mil/ggmaviewer/	no	no	no	yes	no	no	yes	no	no	no	no	no	no	5	0
Reuben RC, Tanimu H & Musa JA (2013) Epidemiology of urinary schistosomiasis among secondary school students in Lafia, Nasarawa State, Nigeria. Journal of Biology, Agriculture and Healthcare 3(2)	2013	Schistosomiasis	Journal of Biology, Agriculture and Healthcare	Not available	Not available	Not available	Not available	non	non	non	non	non	non	non	non	non	non	non	non	non	non	non	non	Nasarawa	North central	Nasarawa State Polytechnic	Dept of Science Laboratory Technology	Nasarawa State Polytechnic, Lafia	Polytechnic	Public	Lafia	8.48	8.52	faliing grain	no	no	no	yes	no	no	yes	no	yes	no	no	no	no	3	0
Bigwan EI, Kunihya RZ & John TJ (2013) Epidemiological survey of urinary schistosomiasis among primary school children in michika, Adamawa State, North-Eastern Nigeria. Int J Cur Res Rev, 05 (05)	2013	Schistosomiasis	International Journal of Current Research and Review	www.ijcrr.com/	Not available	Not available	Not available	non	non	non	non	non	non	non	non	non	non	non	non	non	non	non	non	Plateau	North central	UniJos	Dept of Medical Laboratory Science	University of Jos	University	Public	Jos	9.92	8.9	faliing grain	no	no	no	yes	no	no	yes	no	yes	no	no	no	no	3	0
Chukwu DI , Okeke IO , Chukwu OOC, Ojemundia T, Agama CO, Chollom SC, Jemitola SO (2013) Prevalence of schistosoma haematobium infection among primary school pupils in Ganawuri village, Riyom Local Government Area of Plateau State, Nigeria. International Journal of Pharmacology & Toxicology Science 3(1): 50-54	2013	Schistosomiasis	International Journal of Pharmacology & Toxicology Science	www.sciipub.com/index.php/aim-ijpts?catid=2	Not available	Not available	Not available	non	non	non	non	non	non	non	non	non	non	non	non	non	non	non	non	Plateau	North central	NVRI	Clinical Diagnostic Laboratory	National Veterinary Research Institute, Vom	Research Institute	Public	Vom	9.67	8.78	faliing grain	no	no	no	yes	no	no	yes	no	no	no	no	no	no	7	0
Nwaneri DU, Azunna VC & Nwaneri AC (2013) Intestinal Helminths in caregivers working in Orphanages in Benin City, Nigeria. Annals of Biomedical Sciences 12 (1)	2013	STH	Annals of Biomedical Sciences	www.ajol.info/index.php/abs	Not available	Not available	Not available	non	non	non	non	non	non	non	non	non	non	non	non	non	non	non	non	Edo	South south	UniBen	Institute of Child Health	University of Benin	University	Public	Benin	6.34	5.63	faliing grain	no	no	no	no	yes	no	yes	no	yes	no	no	no	no	3	0
Richards FO, Emukah E, Graves PM, Nkwocha O, Nwankwo L, Rakers L, Mosher A, Patterson A, Ozaki M, Nwoke BE, Ukaga CN, Njoku C, Nwodu K, Obasi A, Miri ES (2013) Community-wide distribution of long-lasting insecticidal nets can halt transmission of lymphatic filariasis in southeastern Nigeria. Am J Trop Med Hyg. 89(3):578-87	2013	LF	American Journal of Tropical Medicine & Hygiene	http://www.ajtmh.org/	2.534	2 to 3	JCR	The Carter Center, Atlanta, Georgia, United States of America.	USA	non	non	non	non	non	non	non	non	non	non	non	non	non	non	N/A	N/A	N/A	N/A	N/A	N/A	N/A	N/A	N/A	N/A	N/A	yes	no	no	no	no	no	yes	yes	no	no	no	no	no	6	9
Antony JS, Ojurongbe O, van Tong H, Ouf EA, Engleitner T, Akindele AA, Sina-Agbaje OR, Adeyeba AO, Kremsner PG, Velavan TP (2013) Mannose-binding lectin and susceptibility to schistosomiasis. J Infect Dis. 207(11): 1675-1683.	2013	Schistosomiasis	Journal of infectious diseases	http://jid.oxfordjournals.org/	5.848	>5	JCR	Institute of Tropical Medicine, University of Tübingen, Tübingen, Germany	Germany	non	non	non	non	non	non	non	non	non	non	non	non	non	non	N/A	N/A	N/A	N/A	N/A	N/A	N/A	N/A	N/A	N/A	N/A	yes	no	no	no	no	yes	yes	no	no	no	no	no	Serological studies	4	6
Tobin EA, Eze GU, Isah EC, Okojie PW (2013) Prevalence of Urinary Schistosomiasis among School Children in a Rural Community in South-South, Nigeria. West Afr J Med. 32(2):115-20.	2013	Schistosomiasis	West African Journal of Medicine	http://www.ajol.info/index.php/wajm	Not available	Not available	Not available	non	non	non	non	non	non	non	non	non	non	non	non	non	non	non	non	Edo	South south	Institute of Lassa Fever Research and Control, Irrua		Institute of Lassa Fever Research and Control, Irrua	Research Institute	Public	Irrua	6.64436	5.94702	state mid point	no	no	no	yes	no	no	yes	no	yes	no	no	no	no	4	0
